# Supplementary material for: Dissecting the midlife crisis: disentangling social, personality and demographic determinants in social brain anatomy
Source: Commun Biol. 2021 Jun 17;4:728. doi: 10.1038/s42003-021-02206-x (PMC8211729; doi:10.1038/s42003-021-02206-x)
Supplement: Supplementary file 3 — Supplementary Data 1 [file 42003_2021_2206_MOESM3_ESM.xlsx]

## Sheet: Sheet1
UKBB-ID	Domain	Trait	Men	Women
22617	social	Social Job (0=unsocial job, 1=social job)	0.06 (+/- 0.24 SD)	0.16 (+/- 0.36 SD)
4570	social	Friendship Satisfaction (0=low satisfaction, 1=high satisfaction)	0.21 (+/- 0.41 SD)	0.24 (+/- 0.43 SD)
4559	social	Family Satisfaction (0=low satisfaction, 1=high satisfaction)	0.24 (+/- 0.43 SD)	0.23 (+/- 0.42 SD)
1031	social	Family Visits (0=low number of visits, 1=high number of visits)	0.34 (+/- 0.48 SD)	0.46 (+/- 0.50 SD)
709	social	Living with Others (0=living alone, 1=living with other individuals)	0.85 (+/- 0.35 SD)	0.83 (+/- 0.37 SD)
709	social	Household Size (0=living with 3 or fewer housemates, 1=living with 4+ housemates)	0.22 (+/- 0.41 SD)	0.20 (+/- 0.40 SD)
5057	social	Siblings (0=only child, 1=has siblings)	0.87 (+/- 0.33 SD)	0.88 (+/- 0.32 SD)
2149	social	Romantic Partners (0=one romantic partner, 1=more than one romantic partners)	0.78 (+/- 0.41 SD)	0.75 (+/- 0.44 SD)
2110	social	Social Support (0=low social support, 1=high social support)	0.54 (+/- 0.50 SD)	0.55 (+/- 0.50 SD)
6160	social	Sports Club (0=not in a sports club, 1=sports club member)	0.35 (+/- 0.48 SD)	0.36 (+/- 0.48 SD)
6160	social	Weekly Social Activity (0 = no weekly social activity, 1=weekly social activity)	0.72 (+/- 0.45 SD)	0.73 (+/- 0.44 SD)
2020	social	Loneliness (0=not lonely, 1=lonely)	0.12 (+/- 0.32 SD)	0.18 (+/- 0.38 SD)
1180	personality	Morning/Evening Person (0=evening person, 1=morning person)	0.64 (+/- 0.48 SD)	0.64 (+/- 0.48 SD)
1920	personality	Mood Swings (0=no mood wings, 1=mood swings)	0.37 (+/- 0.48 SD)	0.45 (+/- 0.50 SD)
1930	personality	Miserableness (0=not miserable, 1=miserable)	0.33 (+/- 0.47 SD)	0.49 (+/- 0.50 SD)
1940	personality	Irritability (0=not irritable, 1=irritable)	0.29 (+/- 0.45 SD)	0.25 (+/- 0.44 SD)
1950	personality	Sensitivity (0=is not sensitive, 1=sensitive)	0.44 (+/- 0.50 SD)	0.59 (+/- 0.49 SD)
1960	personality	Fed-up Feelings (0=does not have fed-up feelings, 1=has fed-up feelings)	0.32 (+/- 0.47 SD)	0.39 (+/- 0.49 SD)
1970	personality	Nervous (0=not a nervous person, 1=nervous)	0.17 (+/- 0.38 SD)	0.22 (+/- 0.42 SD)
1980	personality	Worrier (0=not a worrier, 1=worrier)	0.44 (+/- 0.50 SD)	0.60 (+/- 0.49 SD)
1990	personality	Tense (0=not a tense person, 1=tense)	0.12 (+/- 0.33 SD)	0.17 (+/- 0.37 SD)
2000	personality	Embarrassment (0=does not worry too long after embarrassment, 1=worries after embarrassment)	0.40 (+/- 0.49 SD)	0.54 (+/- 0.50 SD)
2010	personality	Suffers from Nerves (0=does not suffer from nerves, 1=suffers from nerves)	0.19 (+/- 0.39 SD)	0.17 (+/- 0.37 SD)
2030	personality	Guilty (0= is not a guilty person, 1=guilty)	0.21 (+/- 0.41 SD)	0.35 (+/- 0.48 SD)
2040	personality	Risk-taking (0=not a risk-taker, 1=risk-taker)	0.35 (+/- 0.48 SD)	0.20 (+/- 0.40 SD)
20127	personality	Neuroticism (0=low neuroticism, 1=high neuroticism)	0.27 (+/- 0.44 SD)	0.37 (+/- 0.48 SD)
4526	personality	Happy Mood (0=unhappy, 1=happy)	0.81 (+/- 0.39 SD)	0.81 (+/- 0.39 SD)
845	demographic	Age Completed Education (0=younger age, 1=older age)	0.22 (+/- 0.42 SD)	0.27 (+/- 0.44 SD)
728	demographic	Vehicles (0=few vehicles, 1=many vehicles)	0.61 (+/- 0.49 SD)	0.56 (+/- 0.49 SD)
738	demographic	Income (0=low income, 1=high income)	0.32 (+/- 0.46 SD)	0.25 (+/- 0.43 SD)
4537	demographic	Job Satisfaction (0=low satisfaction, 1=high satisfaction)	0.86 (+/- 0.35 SD)	0.84 (+/- 0.36 SD)
4548	demographic	Health Satisfaction (0=low satisfaction, 1=high satisfaction)	0.79 (+/- 0.41 SD)	0.81 (+/- 0.40 SD)
4581	demographic	Financial Satisfaction (0=low satisfaction, 1=high satisfaction)	0.80 (+/- 0.40 SD)	0.82 (+/- 0.38 SD)
767	demographic	Working Hours (0=40 hour work week, 1=40+ hour work week)	0.26 (+/- 0.44 SD)	0.11 (+/- 0.31 SD)
796	demographic	Distance between Work and Home (0=close distance, 1= far distance)	0.23 (+/- 0.42 SD)	0.14 (+/- 0.34 SD)
806	demographic	Walking or Standing Job (0=Job involves mostly sitting, 1=Job involves mainly walking or standing)	0.73 (+/- 0.44 SD)	0.73 (+/- 0.45 SD)
816	demographic	Manual Job (0=job does not involve heavy manual or physical work, 1 = job involves heavy or manual work)	0.48 (+/- 0.50 SD)	0.49 (+/- 0.50 SD)
1677	demographic	Breastfed as Infant (0=no, 1=yes)	0.57 (+/- 0.50 SD)	0.58 (+/- 0.49 SD)
4674	demographic	Health Care (0=public health care, 1=private health care)	0.27 (+/- 0.44 SD)	0.26 (+/- 0.44 SD)
20016	demographic	IQ (0=low IQ, 1=high IQ)	0.20 (+/- 0.40 SD)	0.18 (+/- 0.38 SD)
