# Supplementary material for: Dissecting the midlife crisis: disentangling social, personality and demographic determinants in social brain anatomy
Source: Commun Biol. 2021 Jun 17;4:728. doi: 10.1038/s42003-021-02206-x (PMC8211729; doi:10.1038/s42003-021-02206-x)
Supplement: Supplementary file 4 — Supplementary Data 2 [file 42003_2021_2206_MOESM4_ESM.xlsx]

## Sheet: Sheet1
Social brain region	Abbreviation	MNI coordinates	Network
		x y z
left anterior insula	AI_L	-34 19 0	intermediate
right anterior insula	AI_R	38 18 -3	intermediate
left amygdala	AM_L	-43	limbic
right amygdala	AM_R	2018-03-23	limbic
anterior mid-cingulate cortex	aMCC	1 25 30	intermediate
left cerebellum	CB_L	-122	intermediate
right cerebellum	CB_R	28 -70 -30	intermediate
dorsomedial prefrontal cortex	dmPFC	-4 53 31	higher associative
left fusiform gyrus	FG_L	-120	visual-sensory
right fusiform gyrus	FG_R	43 -57 -19	visual-sensory
medial frontal pole	FP	1 58 10	higher associative
left hippocampus	HC_L	-59	limbic
right hippocampus	HC_R	25 -19 -15	limbic
left inferior frontal gyrus	IFG_L	-45 27 -3	intermediate
right inferior frontal gyrus	IFG_R	48 24 2	intermediate
left middle temporal gyrus	MTG_L	-83	higher associative
right middle temporal gyrus	MTG_R	56 -10 -17	higher associative
left middle temporal V5 area	MT/V5_L	-50 -66 5	visual-sensory
right middle temporal V5 area	MT/V5_R	50 -66 6	visual-sensory
left nucleus accumbens	NAC_L	-13 11 -8	limbic
right nucleus accumbens	NAC_R	11 10 -7	limbic
posterior cingulate cortex	PCC	-1 -54 23	higher associative
posterior mid-cingulate cortex	pMCC	-3 -29 32	higher associative
precuneus	Prec	-1 -59 41	higher associative
left posterior superior temporal sulcus	pSTS_L	-56 -39 2	visual-sensory
right posterior superior temporal sulcus	pSTS_R	54 -39 0	visual-sensory
rostral anterior cingulate cortex	rACC	-3 41 4	limbic
left supplementary motor area	SMA_L	-41 6 45	intermediate
right supplementary motor area	SMA_R	48 6 35	intermediate
left supramarginal gyrus	SMG_L	-41 -41 42	intermediate
right supramarginal gyrus	SMG_R	54 -30 38	intermediate
left temporal pole	TP_L	-48 8 -36	higher associative
right temporal pole	TP_R	53 7 -26	higher associative
left temporo-parietal junction	TPJ_L	-49 -61 27	higher associative
right temporo-parietal junction	TPJ_R	54 -55 20	higher associative
ventromedial prefrontal cortex	vmPFC	2 45 -15	limbic
