# Supplementary material for: Dissecting the midlife crisis: disentangling social, personality and demographic determinants in social brain anatomy
Source: Commun Biol. 2021 Jun 17;4:728. doi: 10.1038/s42003-021-02206-x (PMC8211729; doi:10.1038/s42003-021-02206-x)
Supplement: Supplementary file 5 — Supplementary Data 3 [file 42003_2021_2206_MOESM5_ESM.xlsx]

## Sheet: Figure2
param estimates	var	color	sex
0.0194403	socialjob	social	female
0.00747399	socialjob	social	female
0.0127239	socialjob	social	female
0.0127639	socialjob	social	female
0.0117084	socialjob	social	female
0.0285808	socialjob	social	female
0.0161147	socialjob	social	female
0.024891	socialjob	social	female
0.0119819	socialjob	social	female
0.0127524	socialjob	social	female
0.064126	socialjob	social	female
0.00435247	socialjob	social	female
0.0389156	socialjob	social	female
0.0254678	socialjob	social	female
0.0163603	socialjob	social	female
0.0274306	socialjob	social	female
0.01299	socialjob	social	female
0.00532906	socialjob	social	female
0.00245925	socialjob	social	female
0.0380434	socialjob	social	female
0.0108693	socialjob	social	female
0.0173826	socialjob	social	female
0.0154136	socialjob	social	female
0.0185417	socialjob	social	female
0.00980015	socialjob	social	female
0.0206873	socialjob	social	female
0.0282095	socialjob	social	female
0.0208398	socialjob	social	female
0.0227578	socialjob	social	female
0.0410705	socialjob	social	female
0.0431364	socialjob	social	female
0.00251467	socialjob	social	female
0.0529683	socialjob	social	female
0.00808862	socialjob	social	female
0.0298658	socialjob	social	female
0.02966	socialjob	social	female
0.0117245	socialjob	social	female
0.0140814	socialjob	social	female
0.0148834	socialjob	social	female
0.019053	socialjob	social	female
0.0140804	socialjob	social	female
0.0316786	socialjob	social	female
0.0474332	socialjob	social	female
0.0392428	socialjob	social	female
0.0571805	socialjob	social	female
0.0161756	socialjob	social	female
0.0322551	socialjob	social	female
0.0135447	socialjob	social	female
0.0120816	socialjob	social	female
0.0206779	socialjob	social	female
0.0354432	socialjob	social	female
0.00584441	socialjob	social	female
0.0278828	socialjob	social	female
0.00776007	socialjob	social	female
0.0399202	socialjob	social	female
0.00704446	socialjob	social	female
0.038978	socialjob	social	female
0.00751734	socialjob	social	female
0.000877197	socialjob	social	female
0.0437986	socialjob	social	female
0.0121831	socialjob	social	female
0.0310918	socialjob	social	female
0.00731655	socialjob	social	female
0.00464557	socialjob	social	female
0.0366185	socialjob	social	female
0.0237853	socialjob	social	female
0.0295484	socialjob	social	female
0.0174169	socialjob	social	female
0.0202837	socialjob	social	female
0.0102263	socialjob	social	female
0.0287992	socialjob	social	female
0.0358626	socialjob	social	female
-0.0218538	socialjob	social	female
-0.0146483	socialjob	social	female
-0.0150079	socialjob	social	female
0.0149414	socialjob	social	female
0.00870613	socialjob	social	female
0.0321014	socialjob	social	female
0.0324185	socialjob	social	female
0.0193991	socialjob	social	female
-0.00193956	socialjob	social	female
0.0253736	socialjob	social	female
0.0311276	socialjob	social	female
0.0139478	socialjob	social	female
0.0309429	socialjob	social	female
0.0344168	socialjob	social	female
0.0208508	socialjob	social	female
-0.0190936	socialjob	social	female
0.0698048	socialjob	social	female
0.0631292	socialjob	social	female
0.0103055	socialjob	social	female
0.0289941	socialjob	social	female
0.0150597	socialjob	social	female
0.0332359	socialjob	social	female
0.00358215	socialjob	social	female
0.0563404	socialjob	social	female
0.0168881	socialjob	social	female
0.0268167	socialjob	social	female
-0.00304213	socialjob	social	female
-0.00291101	socialjob	social	female
0.01898	socialjob	social	female
0.0110727	socialjob	social	female
0.0300723	socialjob	social	female
0.00394485	socialjob	social	female
0.0294573	socialjob	social	female
-0.00896097	socialjob	social	female
0.0227245	socialjob	social	female
0.00391839	socialjob	social	female
0.00113059	socialjob	social	female
0.0441702	socialjob	social	female
-0.0398308	socialjob	social	female
0.0081832	socialjob	social	female
0.0216259	socialjob	social	female
0.0185893	socialjob	social	female
-0.00694112	socialjob	social	female
-0.00854801	socialjob	social	female
0.0256036	socialjob	social	female
0.0197316	socialjob	social	female
0.0238579	socialjob	social	female
0.000289311	socialjob	social	female
0.0390403	socialjob	social	female
0.0453668	socialjob	social	female
-0.00328316	socialjob	social	female
0.0341221	socialjob	social	female
0.0616081	socialjob	social	female
0.0426825	socialjob	social	female
0.0438364	socialjob	social	female
-0.0151835	socialjob	social	female
0.039581	socialjob	social	female
0.0275842	socialjob	social	female
0.0305181	socialjob	social	female
0.0101267	socialjob	social	female
0.0111114	socialjob	social	female
0.00145668	socialjob	social	female
0.00160201	socialjob	social	female
0.0652955	socialjob	social	female
0.0688538	socialjob	social	female
0.0183819	socialjob	social	female
0.0189409	socialjob	social	female
0.00612139	socialjob	social	female
-0.0171353	socialjob	social	female
0.00773486	socialjob	social	female
0.0335516	socialjob	social	female
0.00180126	socialjob	social	female
0.00180398	socialjob	social	female
0.0294016	socialjob	social	female
0.0154638	socialjob	social	female
0.013387	socialjob	social	female
0.0279425	socialjob	social	female
0.0258736	socialjob	social	female
0.0258736	socialjob	social	female
0.0222499	socialjob	social	female
0.036935	socialjob	social	female
0.0213829	socialjob	social	female
0.0226675	socialjob	social	female
0.0269772	socialjob	social	female
0.0303734	socialjob	social	female
-0.0061538	socialjob	social	female
0.0337103	socialjob	social	female
0.0369882	socialjob	social	female
-0.0219026	socialjob	social	female
0.0589366	socialjob	social	female
0.0161987	socialjob	social	female
0.0277069	socialjob	social	female
0.0124442	socialjob	social	female
0.0384308	socialjob	social	female
0.0418084	socialjob	social	female
0.010505	socialjob	social	female
0.0449877	socialjob	social	female
0.0514379	socialjob	social	female
-0.00971297	socialjob	social	female
0.0750367	socialjob	social	female
0.00567381	socialjob	social	female
-0.00436897	socialjob	social	female
0.050245	socialjob	social	female
0.0346279	socialjob	social	female
0.0162207	socialjob	social	female
0.0149206	socialjob	social	female
0.0144882	socialjob	social	female
0.0167204	socialjob	social	female
0.0386388	socialjob	social	female
0.0450611	socialjob	social	female
-0.006223	socialjob	social	female
0.0248386	socialjob	social	female
-0.0322054	socialjob	social	female
-0.0458855	socialjob	social	female
-0.0331583	socialjob	social	female
0.0463554	socialjob	social	female
-0.00896999	socialjob	social	female
0.0100589	socialjob	social	female
0.0484336	socialjob	social	female
0.0131234	socialjob	social	female
-0.00146692	socialjob	social	female
0.0116027	socialjob	social	female
0.0191041	socialjob	social	female
0.0126406	socialjob	social	female
0.00979194	socialjob	social	female
0.023428	socialjob	social	female
0.000701756	socialjob	social	female
-0.0065659	socialjob	social	female
0.0139382	socialjob	social	female
0.01823	socialjob	social	female
0.0188369	socialjob	social	female
0.0634004	socialjob	social	female
0.0244656	socialjob	social	female
0.0330472	socialjob	social	female
0.0510848	socialjob	social	female
-0.00419886	socialjob	social	female
0.0399927	socialjob	social	female
0.0194458	socialjob	social	female
0.0399089	socialjob	social	female
0.02469	socialjob	social	female
0.0176591	socialjob	social	female
0.0159113	socialjob	social	female
0.0258739	socialjob	social	female
-0.00703755	socialjob	social	female
0.00331094	socialjob	social	female
0.04254	socialjob	social	female
0.0278	socialjob	social	female
0.0423893	socialjob	social	female
0.0390648	socialjob	social	female
-0.00750945	socialjob	social	female
0.048798	socialjob	social	female
0.047172	socialjob	social	female
0.00451525	socialjob	social	female
-0.00781688	socialjob	social	female
0.0361158	socialjob	social	female
0.0352578	socialjob	social	female
0.01826	socialjob	social	female
0.0367247	socialjob	social	female
0.0349277	socialjob	social	female
0.0277332	socialjob	social	female
0.034762	socialjob	social	female
0.0634854	socialjob	social	female
0.0103748	socialjob	social	female
0.0203523	socialjob	social	female
0.0213514	socialjob	social	female
0.0373262	socialjob	social	female
0.000913712	socialjob	social	female
0.044657	socialjob	social	female
0.0412356	socialjob	social	female
-0.0110854	socialjob	social	female
0.0595335	socialjob	social	female
0.00213593	socialjob	social	female
0.020576	socialjob	social	female
0.0413622	socialjob	social	female
0.00184524	socialjob	social	female
0.0544393	socialjob	social	female
0.00540674	socialjob	social	female
0.0239674	socialjob	social	female
0.0104124	socialjob	social	female
0.0251508	socialjob	social	female
0.0321148	socialjob	social	female
0.00136332	socialjob	social	female
0.0484187	socialjob	social	female
0.0455413	socialjob	social	female
0.0578911	socialjob	social	female
0.046361	socialjob	social	female
0.0322969	socialjob	social	female
0.0284114	socialjob	social	female
0.0267294	socialjob	social	female
0.00669291	socialjob	social	female
0.0378138	socialjob	social	female
0.0192001	socialjob	social	female
0.0123962	socialjob	social	female
0.0153676	socialjob	social	female
0.0140489	socialjob	social	female
0.0318981	socialjob	social	female
0.00548364	socialjob	social	female
0.0103723	socialjob	social	female
0.0199665	socialjob	social	female
0.0388184	socialjob	social	female
0.00888452	socialjob	social	female
0.016113	socialjob	social	female
0.0309339	socialjob	social	female
0.0250704	socialjob	social	female
0.0293326	socialjob	social	female
0.044606	socialjob	social	female
0.0500274	socialjob	social	female
0.0146187	socialjob	social	female
0.0173843	socialjob	social	female
0.0322933	socialjob	social	female
0.0374287	socialjob	social	female
0.00748534	socialjob	social	female
0.0198845	socialjob	social	female
0.0561388	socialjob	social	female
0.046047	socialjob	social	female
0.0394356	socialjob	social	female
0.0234492	socialjob	social	female
0.0168802	socialjob	social	female
0.00235102	socialjob	social	female
0.0127418	socialjob	social	female
0.0476166	socialjob	social	female
-0.00346389	socialjob	social	female
0.0679167	socialjob	social	female
-0.00374582	socialjob	social	female
0.0479403	socialjob	social	female
0.0015584	socialjob	social	female
0.00328813	socialjob	social	female
0.0135071	socialjob	social	female
0.0280102	socialjob	social	female
0.0163251	socialjob	social	female
-0.0106985	socialjob	social	female
0.0291019	socialjob	social	female
-0.0193326	socialjob	social	female
0.061379	socialjob	social	female
-0.0149658	socialjob	social	female
0.0314567	socialjob	social	female
0.00820195	socialjob	social	female
0.0147469	socialjob	social	female
0.0268945	socialjob	social	female
-0.010545	socialjob	social	female
0.0545582	socialjob	social	female
0.0172263	socialjob	social	female
-0.00142739	socialjob	social	female
0.0418286	socialjob	social	female
0.0390439	socialjob	social	female
-0.00104146	socialjob	social	female
0.0214336	socialjob	social	female
0.0100392	socialjob	social	female
0.0258372	socialjob	social	female
0.0139018	socialjob	social	female
0.00701715	socialjob	social	female
-0.040731	socialjob	social	female
-0.0254464	socialjob	social	female
0.0632251	socialjob	social	female
-0.0165405	socialjob	social	female
0.0595434	socialjob	social	female
-0.010616	socialjob	social	female
0.00234613	socialjob	social	female
0.0213611	socialjob	social	female
0.000892438	socialjob	social	female
0.0511614	socialjob	social	female
-0.0148689	socialjob	social	female
0.0512977	socialjob	social	female
0.010264	socialjob	social	female
0.0364323	socialjob	social	female
-0.0141614	socialjob	social	female
0.0419457	socialjob	social	female
0.00856501	socialjob	social	female
0.0348119	socialjob	social	female
0.0335281	socialjob	social	female
0.00438638	socialjob	social	female
0.0203499	socialjob	social	female
0.0205242	socialjob	social	female
0.0252426	socialjob	social	female
0.00640086	socialjob	social	female
0.0434416	socialjob	social	female
0.00795463	socialjob	social	female
0.0396645	socialjob	social	female
-0.00907686	socialjob	social	female
0.0158418	socialjob	social	female
0.0193642	socialjob	social	female
0.0271586	socialjob	social	female
0.0078371	socialjob	social	female
0.00495807	socialjob	social	female
0.0325194	socialjob	social	female
0.0114133	socialjob	social	female
0.0269579	socialjob	social	female
-0.00774928	socialjob	social	female
0.048009	socialjob	social	female
0.0178353	socialjob	social	female
0.0140074	socialjob	social	female
0.00439977	socialjob	social	female
0.0349045	socialjob	social	female
0.0231064	socialjob	social	female
0.0264653	socialjob	social	female
-0.00186245	socialjob	social	female
0.0451798	socialjob	social	female
0.0172874	socialjob	social	female
0.0290356	socialjob	social	female
0.0166259	socialjob	social	female
0.0195992	socialjob	social	female
-0.0151241	socialjob	social	female
0.018853	socialjob	social	female
0.0174634	socialjob	social	female
0.0115604	socialjob	social	female
0.000997727	socialjob	social	female
0.0554283	socialjob	social	female
0.0109285	socialjob	social	female
0.0105284	socialjob	social	female
0.0322318	socialjob	social	female
0.00398824	socialjob	social	female
0.0107682	socialjob	social	female
0.041124	socialjob	social	female
0.00878528	socialjob	social	female
0.0251946	socialjob	social	female
0.0244594	socialjob	social	female
0.0227533	socialjob	social	female
0.0252437	socialjob	social	female
0.0276907	socialjob	social	female
0.0319434	socialjob	social	female
0.0192839	socialjob	social	female
0.0210751	socialjob	social	female
0.0441366	socialjob	social	female
0.0484521	socialjob	social	female
-0.00632193	socialjob	social	female
0.0474182	socialjob	social	female
0.0504269	socialjob	social	female
-0.0125251	socialjob	social	female
0.0524566	socialjob	social	female
0.00911704	socialjob	social	female
0.0274545	socialjob	social	female
0.0244732	socialjob	social	female
0.0300417	socialjob	social	female
-0.0217019	socialjob	social	female
0.0448294	socialjob	social	female
0.00248484	socialjob	social	female
0.0180395	socialjob	social	female
0.018611	socialjob	social	female
0.0333225	socialjob	social	female
0.0161845	socialjob	social	female
0.0221268	socialjob	social	female
0.0107625	socialjob	social	female
0.0337022	socialjob	social	female
0.00271046	socialjob	social	female
0.0282018	socialjob	social	female
0.0499993	socialjob	social	female
0.0142899	socialjob	social	female
-0.0123391	socialjob	social	female
0.0346475	socialjob	social	female
0.0461828	socialjob	social	female
0.0311118	socialjob	social	female
0.0348729	socialjob	social	female
-0.00595753	socialjob	social	female
0.0538874	socialjob	social	female
0.05033	socialjob	social	female
-0.0130357	socialjob	social	female
-0.0123559	socialjob	social	female
0.0460926	socialjob	social	female
0.00455457	socialjob	social	female
0.00745702	socialjob	social	female
0.0264928	socialjob	social	female
0.02985	socialjob	social	female
-0.0113451	socialjob	social	female
0.0248297	socialjob	social	female
0.0219405	socialjob	social	female
0.00499872	socialjob	social	female
0.00945519	socialjob	social	female
0.0116105	socialjob	social	female
0.037571	socialjob	social	female
0.0163958	socialjob	social	female
0.0724466	socialjob	social	female
-0.0172156	socialjob	social	female
0.0118223	socialjob	social	female
0.0382009	socialjob	social	female
0.0102799	socialjob	social	female
0.00783716	socialjob	social	female
0.0142609	socialjob	social	female
-0.0154287	socialjob	social	female
0.0169385	socialjob	social	female
0.0146533	socialjob	social	female
0.00568834	socialjob	social	female
0.0224952	socialjob	social	female
0.0147339	socialjob	social	female
-0.0155629	socialjob	social	female
0.0536214	socialjob	social	female
0.00391208	socialjob	social	female
0.0221841	socialjob	social	female
0.0263774	socialjob	social	female
0.0167404	socialjob	social	female
0.0315188	socialjob	social	female
0.0227105	socialjob	social	female
0.0163522	socialjob	social	female
-0.00613682	socialjob	social	female
0.0419793	socialjob	social	female
0.0280365	socialjob	social	female
0.0215954	socialjob	social	female
0.00158524	socialjob	social	female
0.00853144	socialjob	social	female
0.0164762	socialjob	social	female
0.0116673	socialjob	social	female
0.0102266	socialjob	social	female
0.0288648	socialjob	social	female
-0.00267674	socialjob	social	female
0.00193546	socialjob	social	female
0.00121802	socialjob	social	female
0.00522614	socialjob	social	female
0.00525051	socialjob	social	female
0.0261777	socialjob	social	female
0.0271327	socialjob	social	female
0.00268166	socialjob	social	female
-0.0159294	socialjob	social	female
-0.0332293	socialjob	social	female
0.0494494	socialjob	social	female
0.00212827	socialjob	social	female
0.0212604	socialjob	social	female
0.0546195	socialjob	social	female
-0.0116739	socialjob	social	female
0.0622277	socialjob	social	female
-0.00196475	socialjob	social	female
0.0182732	socialjob	social	female
0.0223995	socialjob	social	female
0.037038	socialjob	social	female
0.00482519	socialjob	social	female
0.0521426	socialjob	social	female
-0.00137905	socialjob	social	female
0.0449726	socialjob	social	female
0.00266236	socialjob	social	female
0.0089419	socialjob	social	female
0.039294	socialjob	social	female
-0.00248351	socialjob	social	female
-0.0139854	socialjob	social	female
0.0433571	socialjob	social	female
0.0183805	socialjob	social	female
-0.022167	socialjob	social	female
0.0530368	socialjob	social	female
0.0518143	socialjob	social	female
-0.00898756	socialjob	social	female
0.00171502	socialjob	social	female
-0.00740713	socialjob	social	female
0.0476858	socialjob	social	female
0.00375679	socialjob	social	female
0.0160206	socialjob	social	female
0.0147211	socialjob	social	female
0.0240083	socialjob	social	female
0.019763	socialjob	social	female
0.0500746	socialjob	social	female
-0.0163173	socialjob	social	female
0.0591975	socialjob	social	female
0.0123824	socialjob	social	female
0.0106518	socialjob	social	female
0.0350264	socialjob	social	female
0.0106572	socialjob	social	female
0.00458057	socialjob	social	female
0.00497937	socialjob	social	female
0.0241988	socialjob	social	female
-0.0260809	socialjob	social	female
0.0171851	socialjob	social	female
0.0254786	socialjob	social	female
0.0325741	socialjob	social	female
-0.00203908	socialjob	social	female
0.000894088	socialjob	social	female
0.0251784	socialjob	social	female
0.0102802	socialjob	social	female
0.0255447	socialjob	social	female
0.00350476	socialjob	social	female
0.0200275	socialjob	social	female
0.00568053	socialjob	social	female
0.0422663	socialjob	social	female
0.0367733	socialjob	social	female
0.0127946	socialjob	social	female
0.0121425	socialjob	social	female
0.0444674	socialjob	social	female
3.91431e-05	socialjob	social	female
0.00166683	socialjob	social	female
0.0467919	socialjob	social	female
-0.00424838	socialjob	social	female
0.00286017	socialjob	social	female
0.0471774	socialjob	social	female
0.0160274	socialjob	social	female
0.0287613	socialjob	social	female
0.0220959	socialjob	social	female
0.00232639	socialjob	social	female
0.00073609	socialjob	social	female
0.00450371	socialjob	social	female
0.0261079	socialjob	social	female
0.0232234	socialjob	social	female
0.0551855	socialjob	social	female
0.0382335	socialjob	social	female
0.0292089	socialjob	social	female
0.0153248	socialjob	social	female
0.0205045	socialjob	social	female
0.0414645	socialjob	social	female
0.0116326	socialjob	social	female
0.0143971	socialjob	social	female
0.00707346	socialjob	social	female
0.0272328	socialjob	social	female
0.00289621	socialjob	social	female
0.0301338	socialjob	social	female
0.0270875	socialjob	social	female
-0.018159	socialjob	social	female
-0.00103622	socialjob	social	female
-0.0142638	socialjob	social	female
0.0541892	socialjob	social	female
-0.0260245	socialjob	social	female
-0.0310068	socialjob	social	female
0.052464	socialjob	social	female
-0.0254021	socialjob	social	female
0.0522628	socialjob	social	female
-0.0057962	socialjob	social	female
0.00146422	socialjob	social	female
0.00548581	socialjob	social	female
0.00413048	socialjob	social	female
0.0201535	socialjob	social	female
0.0328176	socialjob	social	female
0.0081408	socialjob	social	female
0.0161664	socialjob	social	female
0.0333727	socialjob	social	female
0.0494343	socialjob	social	female
-0.0213409	socialjob	social	female
0.0144533	socialjob	social	female
0.0360923	socialjob	social	female
0.0101746	socialjob	social	female
0.011482	socialjob	social	female
-0.00783117	socialjob	social	female
0.0524544	socialjob	social	female
-0.00928466	socialjob	social	female
0.0594433	socialjob	social	female
-0.0163951	socialjob	social	female
0.0481254	socialjob	social	female
0.0515823	socialjob	social	female
0.0287684	socialjob	social	female
0.0308645	socialjob	social	female
0.0262283	socialjob	social	female
0.059049	socialjob	social	female
-0.0145236	socialjob	social	female
-0.00814245	socialjob	social	female
0.0379931	socialjob	social	female
0.00877502	socialjob	social	female
0.012406	socialjob	social	female
0.0233931	socialjob	social	female
0.0235624	socialjob	social	female
0.0282434	socialjob	social	female
0.030064	socialjob	social	female
0.0119733	socialjob	social	female
0.00976205	socialjob	social	female
0.0434241	socialjob	social	female
0.0121157	socialjob	social	female
0.034683	socialjob	social	female
-0.00441103	socialjob	social	female
-0.0168165	socialjob	social	female
-0.00125155	socialjob	social	female
-0.0106108	socialjob	social	female
0.0480851	socialjob	social	female
0.00581488	socialjob	social	female
-0.0148739	socialjob	social	female
-0.0121905	socialjob	social	female
-0.00647391	socialjob	social	female
0.045356	socialjob	social	female
0.0503125	socialjob	social	female
0.0338169	socialjob	social	female
-0.000259689	socialjob	social	female
-0.0110668	socialjob	social	female
0.0284271	socialjob	social	female
0.00156424	socialjob	social	female
0.0381814	socialjob	social	female
0.0417608	socialjob	social	female
0.0239449	socialjob	social	female
0.0201183	socialjob	social	female
-0.00741758	socialjob	social	female
0.0403348	socialjob	social	female
-0.00455837	socialjob	social	female
0.0209806	socialjob	social	female
-0.00267634	socialjob	social	female
0.031715	socialjob	social	female
-0.00343824	socialjob	social	female
0.040005	socialjob	social	female
0.0129291	socialjob	social	female
0.0218835	socialjob	social	female
0.0379267	socialjob	social	female
0.00465626	socialjob	social	female
0.0382444	socialjob	social	female
0.0305936	socialjob	social	female
0.00396977	socialjob	social	female
0.000873397	socialjob	social	female
0.041059	socialjob	social	female
0.0317362	socialjob	social	female
-0.0101214	socialjob	social	female
0.0266294	socialjob	social	female
0.0335609	socialjob	social	female
0.032789	socialjob	social	female
0.0345862	socialjob	social	female
0.00725049	socialjob	social	female
0.0269569	socialjob	social	female
0.000574005	socialjob	social	female
0.00962148	socialjob	social	female
-0.0115041	socialjob	social	female
0.00669984	socialjob	social	female
0.0432102	socialjob	social	female
0.00318319	socialjob	social	female
0.0123477	socialjob	social	female
0.0566632	socialjob	social	female
0.0254312	socialjob	social	female
-0.0100363	socialjob	social	female
0.0429115	socialjob	social	female
0.0469895	socialjob	social	female
0.0406504	socialjob	social	female
0.0379681	socialjob	social	female
0.0248372	socialjob	social	female
-0.0180898	socialjob	social	female
0.0218599	socialjob	social	female
0.0303703	socialjob	social	female
-0.0020816	socialjob	social	female
0.0189202	socialjob	social	female
0.032799	socialjob	social	female
0.0180039	socialjob	social	female
0.0120112	socialjob	social	female
0.0258014	socialjob	social	female
0.0279698	socialjob	social	female
0.0381875	socialjob	social	female
-0.0236588	socialjob	social	female
0.0382414	socialjob	social	female
-0.0108741	socialjob	social	female
0.037986	socialjob	social	female
0.00756953	socialjob	social	female
-0.000365843	socialjob	social	female
0.0427279	socialjob	social	female
0.0044988	socialjob	social	female
0.0382321	socialjob	social	female
0.00476954	socialjob	social	female
0.00731326	socialjob	social	female
0.0144833	socialjob	social	female
0.043524	socialjob	social	female
0.0108039	socialjob	social	female
0.0336825	socialjob	social	female
0.0453905	socialjob	social	female
0.0502043	socialjob	social	female
0.0578647	socialjob	social	female
0.0177303	socialjob	social	female
0.0325403	socialjob	social	female
0.0117563	socialjob	social	female
0.0414917	socialjob	social	female
-0.0243978	socialjob	social	female
-0.0019278	socialjob	social	female
0.0156953	socialjob	social	female
0.0210024	socialjob	social	female
0.0262156	socialjob	social	female
0.0135324	socialjob	social	female
0.00633078	socialjob	social	female
0.0128907	socialjob	social	female
0.0299293	socialjob	social	female
0.0100416	socialjob	social	female
0.0103728	socialjob	social	female
0.0423131	socialjob	social	female
-0.00684749	socialjob	social	female
0.00471593	socialjob	social	female
0.0267207	socialjob	social	female
-0.0273746	socialjob	social	female
0.0209888	socialjob	social	female
0.00824356	socialjob	social	female
0.0447145	socialjob	social	female
0.00711214	socialjob	social	female
0.00648571	socialjob	social	female
-0.000579533	socialjob	social	female
0.0075815	socialjob	social	female
0.0146209	socialjob	social	female
0.027024	socialjob	social	female
0.0215777	socialjob	social	female
0.0214887	socialjob	social	female
0.0254272	socialjob	social	female
0.0226784	socialjob	social	female
0.030178	socialjob	social	female
0.00249625	socialjob	social	female
0.00853028	socialjob	social	female
0.0252416	socialjob	social	female
-0.0156159	socialjob	social	female
-0.0110621	socialjob	social	female
0.0229133	socialjob	social	female
0.0322336	socialjob	social	female
0.00969676	socialjob	social	female
0.044823	socialjob	social	female
0.0186327	socialjob	social	female
0.0188082	socialjob	social	female
0.0231777	socialjob	social	female
0.0204946	socialjob	social	female
0.0155685	socialjob	social	female
0.0580537	socialjob	social	female
-0.0178868	socialjob	social	female
-0.0247078	socialjob	social	female
0.0302048	socialjob	social	female
0.00944685	socialjob	social	female
0.0280908	socialjob	social	female
0.00668769	socialjob	social	female
0.0168133	socialjob	social	female
0.0138764	socialjob	social	female
0.0114521	socialjob	social	female
0.0331954	socialjob	social	female
0.0356813	socialjob	social	female
-0.000979672	socialjob	social	female
0.0590677	socialjob	social	female
-0.0207755	socialjob	social	female
0.0412894	socialjob	social	female
0.023269	socialjob	social	female
0.0068548	socialjob	social	female
0.0336813	socialjob	social	female
0.0252489	socialjob	social	female
0.0209429	socialjob	social	female
0.0409209	socialjob	social	female
-0.00664617	socialjob	social	female
0.0441943	socialjob	social	female
0.0481513	socialjob	social	female
-0.0196463	socialjob	social	female
0.050947	socialjob	social	female
0.0205368	socialjob	social	female
0.00513503	socialjob	social	female
0.0148615	socialjob	social	female
0.0025438	socialjob	social	female
-0.0035884	socialjob	social	female
0.0185447	socialjob	social	female
0.0294618	socialjob	social	female
0.0194498	socialjob	social	female
0.000835497	socialjob	social	female
0.0110112	socialjob	social	female
0.0436506	socialjob	social	female
0.0445613	socialjob	social	female
0.00558614	socialjob	social	female
0.0171676	socialjob	social	female
0.0246337	socialjob	social	female
0.0173813	socialjob	social	female
0.0238449	socialjob	social	female
-0.0286916	socialjob	social	female
0.0631962	socialjob	social	female
0.0564312	socialjob	social	female
-0.0197173	socialjob	social	female
0.0211516	socialjob	social	female
-0.00369667	socialjob	social	female
-0.0131262	socialjob	social	female
0.0629859	socialjob	social	female
-0.0161583	socialjob	social	female
0.0140881	socialjob	social	female
0.0174881	socialjob	social	female
-0.00702003	socialjob	social	female
0.0467868	socialjob	social	female
0.00646239	socialjob	social	female
0.0119354	socialjob	social	female
0.0187513	socialjob	social	female
0.0226432	socialjob	social	female
0.0127657	socialjob	social	female
0.0261527	socialjob	social	female
0.0162365	socialjob	social	female
0.021026	socialjob	social	female
-0.0114292	socialjob	social	female
0.0234367	socialjob	social	female
0.00314758	socialjob	social	female
0.0147045	socialjob	social	female
0.0222903	socialjob	social	female
0.0281186	socialjob	social	female
0.00541664	socialjob	social	female
-0.00281506	socialjob	social	female
0.0117858	socialjob	social	female
0.0296958	socialjob	social	female
0.00239247	socialjob	social	female
-0.00418958	socialjob	social	female
0.0399088	socialjob	social	female
-0.00776279	socialjob	social	female
0.0404954	socialjob	social	female
0.0134299	socialjob	social	female
0.00763942	socialjob	social	female
0.0153266	socialjob	social	female
0.00298728	socialjob	social	female
0.00551943	socialjob	social	female
0.0334215	socialjob	social	female
0.0108892	socialjob	social	female
0.0304023	socialjob	social	female
0.0315152	socialjob	social	female
0.0220891	socialjob	social	female
0.0162342	socialjob	social	female
0.00965109	socialjob	social	female
0.0104658	socialjob	social	female
0.0223568	socialjob	social	female
0.021855	socialjob	social	female
0.0243691	socialjob	social	female
0.00333537	socialjob	social	female
0.0372011	socialjob	social	female
-0.00406362	socialjob	social	female
0.0121989	socialjob	social	female
0.0255404	socialjob	social	female
-0.01296	socialjob	social	female
0.0492983	socialjob	social	female
0.00201767	socialjob	social	female
0.0128128	socialjob	social	female
0.0216437	socialjob	social	female
0.00841798	socialjob	social	female
0.0312736	socialjob	social	female
0.0431182	socialjob	social	female
0.0429515	socialjob	social	female
0.0023469	socialjob	social	female
0.0296667	socialjob	social	female
0.027796	socialjob	social	female
0.0368206	socialjob	social	female
0.0274317	socialjob	social	female
0.020953	socialjob	social	female
0.0214079	socialjob	social	female
0.0030353	socialjob	social	female
0.000454085	socialjob	social	female
0.0164831	socialjob	social	female
0.0316624	socialjob	social	female
0.00457973	socialjob	social	female
0.0333144	socialjob	social	female
0.0371228	socialjob	social	female
-0.00732944	socialjob	social	female
0.0496896	socialjob	social	female
0.00715928	socialjob	social	female
0.0255972	socialjob	social	female
0.013608	socialjob	social	female
0.0391624	socialjob	social	female
0.0123621	socialjob	social	female
0.0158292	socialjob	social	female
0.01608	socialjob	social	female
0.0220879	socialjob	social	female
0.00748855	socialjob	social	female
0.0322254	socialjob	social	female
0.00508701	socialjob	social	female
0.000273902	socialjob	social	female
0.029124	socialjob	social	female
-0.00139885	socialjob	social	female
0.0344803	socialjob	social	female
0.0295824	socialjob	social	female
0.0190295	socialjob	social	female
0.0253974	socialjob	social	female
0.00289495	socialjob	social	female
-0.00554376	socialjob	social	female
-0.00728538	socialjob	social	female
0.0199454	socialjob	social	female
0.0222089	socialjob	social	female
0.00119996	socialjob	social	female
0.0309161	socialjob	social	female
0.0256154	socialjob	social	female
0.0105468	socialjob	social	female
-0.0142871	socialjob	social	female
0.0144022	socialjob	social	female
0.0278034	socialjob	social	female
0.0363874	socialjob	social	female
0.0293653	socialjob	social	female
0.0419175	socialjob	social	female
0.0495585	socialjob	social	female
0.0107682	socialjob	social	female
0.0251001	socialjob	social	female
0.00854554	socialjob	social	female
0.0347946	socialjob	social	female
0.0080181	socialjob	social	female
0.016436	socialjob	social	female
0.0352149	socialjob	social	female
0.0617294	socialjob	social	female
-0.0114024	socialjob	social	female
0.0372159	socialjob	social	female
0.0274424	socialjob	social	female
0.0281294	socialjob	social	female
0.00159524	socialjob	social	female
0.0384808	socialjob	social	female
0.0016392	socialjob	social	female
0.0341154	socialjob	social	female
0.0139982	socialjob	social	female
0.0264389	socialjob	social	female
0.0238946	socialjob	social	female
0.0106647	socialjob	social	female
0.0327601	socialjob	social	female
0.0377584	socialjob	social	female
0.0202001	socialjob	social	female
7.83551e-05	socialjob	social	female
-0.0113425	socialjob	social	female
0.0202308	socialjob	social	female
-0.00276633	socialjob	social	female
0.0447286	socialjob	social	female
-0.0196101	socialjob	social	female
-0.00813641	socialjob	social	female
-0.0161286	socialjob	social	female
0.0243794	socialjob	social	female
0.0138871	socialjob	social	female
0.0210044	socialjob	social	female
0.0149701	socialjob	social	female
0.00621837	socialjob	social	female
0.0342387	socialjob	social	female
0.0136086	socialjob	social	female
0.0138526	socialjob	social	female
0.00640452	socialjob	social	female
0.0287065	socialjob	social	female
0.0304836	socialjob	social	female
0.0231911	socialjob	social	female
0.022142	socialjob	social	female
0.0461052	socialjob	social	female
0.0642648	socialjob	social	female
-0.012264	socialjob	social	female
0.0330023	socialjob	social	female
0.0174792	socialjob	social	female
0.0355538	socialjob	social	female
0.0347284	socialjob	social	female
0.033367	socialjob	social	female
-3.02435e-05	socialjob	social	female
-0.00329878	socialjob	social	female
0.012983	socialjob	social	female
0.0274178	socialjob	social	female
0.0139273	socialjob	social	female
0.0231098	socialjob	social	female
0.0221099	socialjob	social	female
0.0116596	socialjob	social	female
0.0335962	socialjob	social	female
0.0332361	socialjob	social	female
0.0137055	socialjob	social	female
0.0361225	socialjob	social	female
-0.00548932	socialjob	social	female
0.0303984	socialjob	social	female
0.0328856	socialjob	social	female
0.00845793	socialjob	social	female
0.0392322	socialjob	social	female
0.000786456	socialjob	social	female
0.0564342	socialjob	social	female
0.000693957	socialjob	social	female
0.0521697	socialjob	social	female
0.0075627	socialjob	social	female
0.0161117	socialjob	social	female
0.0086574	socialjob	social	female
0.0529526	socialjob	social	female
0.0194655	socialjob	social	female
-0.0223331	socialjob	social	female
0.0615119	socialjob	social	female
-0.0207979	socialjob	social	female
0.0382572	socialjob	social	female
0.0364889	socialjob	social	female
0.0449109	highfriendshipsatisfaction	social	female
-0.0130081	highfriendshipsatisfaction	social	female
0.0563329	highfriendshipsatisfaction	social	female
0.0222907	highfriendshipsatisfaction	social	female
0.0197916	highfriendshipsatisfaction	social	female
0.0584201	highfriendshipsatisfaction	social	female
0.010009	highfriendshipsatisfaction	social	female
0.0569099	highfriendshipsatisfaction	social	female
0.00353088	highfriendshipsatisfaction	social	female
0.00288178	highfriendshipsatisfaction	social	female
0.043114	highfriendshipsatisfaction	social	female
0.0125552	highfriendshipsatisfaction	social	female
0.00986799	highfriendshipsatisfaction	social	female
0.0228051	highfriendshipsatisfaction	social	female
0.0417512	highfriendshipsatisfaction	social	female
0.0215238	highfriendshipsatisfaction	social	female
0.0530763	highfriendshipsatisfaction	social	female
0.0400218	highfriendshipsatisfaction	social	female
0.0190053	highfriendshipsatisfaction	social	female
0.0255905	highfriendshipsatisfaction	social	female
0.0220027	highfriendshipsatisfaction	social	female
0.0202763	highfriendshipsatisfaction	social	female
0.0287369	highfriendshipsatisfaction	social	female
0.0441201	highfriendshipsatisfaction	social	female
0.00499694	highfriendshipsatisfaction	social	female
0.0393604	highfriendshipsatisfaction	social	female
0.0586765	highfriendshipsatisfaction	social	female
0.0485806	highfriendshipsatisfaction	social	female
0.022795	highfriendshipsatisfaction	social	female
0.0320463	highfriendshipsatisfaction	social	female
0.0112925	highfriendshipsatisfaction	social	female
0.0499294	highfriendshipsatisfaction	social	female
0.0298949	highfriendshipsatisfaction	social	female
0.0166947	highfriendshipsatisfaction	social	female
0.0196773	highfriendshipsatisfaction	social	female
0.0349769	highfriendshipsatisfaction	social	female
0.0207264	highfriendshipsatisfaction	social	female
0.0180859	highfriendshipsatisfaction	social	female
-0.0133065	highfriendshipsatisfaction	social	female
0.0584328	highfriendshipsatisfaction	social	female
0.0679963	highfriendshipsatisfaction	social	female
-0.00400101	highfriendshipsatisfaction	social	female
0.0584533	highfriendshipsatisfaction	social	female
0.0291808	highfriendshipsatisfaction	social	female
0.0361135	highfriendshipsatisfaction	social	female
0.0467014	highfriendshipsatisfaction	social	female
0.0533388	highfriendshipsatisfaction	social	female
0.00809045	highfriendshipsatisfaction	social	female
0.0374899	highfriendshipsatisfaction	social	female
0.0350585	highfriendshipsatisfaction	social	female
0.0469537	highfriendshipsatisfaction	social	female
0.0214398	highfriendshipsatisfaction	social	female
0.0387952	highfriendshipsatisfaction	social	female
0.0259949	highfriendshipsatisfaction	social	female
0.0331363	highfriendshipsatisfaction	social	female
0.0093435	highfriendshipsatisfaction	social	female
0.0470178	highfriendshipsatisfaction	social	female
0.0135277	highfriendshipsatisfaction	social	female
0.0265086	highfriendshipsatisfaction	social	female
0.0293094	highfriendshipsatisfaction	social	female
0.0145882	highfriendshipsatisfaction	social	female
0.0258953	highfriendshipsatisfaction	social	female
0.0255863	highfriendshipsatisfaction	social	female
0.0382797	highfriendshipsatisfaction	social	female
0.0191364	highfriendshipsatisfaction	social	female
0.0190299	highfriendshipsatisfaction	social	female
0.0140404	highfriendshipsatisfaction	social	female
0.0297917	highfriendshipsatisfaction	social	female
0.0203912	highfriendshipsatisfaction	social	female
0.0134662	highfriendshipsatisfaction	social	female
0.0399725	highfriendshipsatisfaction	social	female
0.0703339	highfriendshipsatisfaction	social	female
0.0391567	highfriendshipsatisfaction	social	female
0.0333709	highfriendshipsatisfaction	social	female
0.0369342	highfriendshipsatisfaction	social	female
0.0197743	highfriendshipsatisfaction	social	female
0.02131	highfriendshipsatisfaction	social	female
0.0204799	highfriendshipsatisfaction	social	female
0.0391988	highfriendshipsatisfaction	social	female
0.0316569	highfriendshipsatisfaction	social	female
0.0144245	highfriendshipsatisfaction	social	female
0.0352233	highfriendshipsatisfaction	social	female
0.0300598	highfriendshipsatisfaction	social	female
0.0163177	highfriendshipsatisfaction	social	female
0.0409881	highfriendshipsatisfaction	social	female
0.0162144	highfriendshipsatisfaction	social	female
0.0293839	highfriendshipsatisfaction	social	female
0.0752332	highfriendshipsatisfaction	social	female
-0.013335	highfriendshipsatisfaction	social	female
-0.0107458	highfriendshipsatisfaction	social	female
0.0147345	highfriendshipsatisfaction	social	female
0.0454124	highfriendshipsatisfaction	social	female
0.00728995	highfriendshipsatisfaction	social	female
0.0509161	highfriendshipsatisfaction	social	female
-0.0188622	highfriendshipsatisfaction	social	female
0.0242957	highfriendshipsatisfaction	social	female
0.0326624	highfriendshipsatisfaction	social	female
0.0347094	highfriendshipsatisfaction	social	female
0.021589	highfriendshipsatisfaction	social	female
-0.0103599	highfriendshipsatisfaction	social	female
0.0150263	highfriendshipsatisfaction	social	female
0.0132811	highfriendshipsatisfaction	social	female
0.0393753	highfriendshipsatisfaction	social	female
0.0136167	highfriendshipsatisfaction	social	female
0.0131641	highfriendshipsatisfaction	social	female
0.0447947	highfriendshipsatisfaction	social	female
-0.00570156	highfriendshipsatisfaction	social	female
0.0352448	highfriendshipsatisfaction	social	female
0.0557512	highfriendshipsatisfaction	social	female
0.0120639	highfriendshipsatisfaction	social	female
0.0262333	highfriendshipsatisfaction	social	female
0.0209215	highfriendshipsatisfaction	social	female
0.0484115	highfriendshipsatisfaction	social	female
0.00656594	highfriendshipsatisfaction	social	female
0.0337296	highfriendshipsatisfaction	social	female
0.00475179	highfriendshipsatisfaction	social	female
0.0528068	highfriendshipsatisfaction	social	female
0.00210696	highfriendshipsatisfaction	social	female
0.00768233	highfriendshipsatisfaction	social	female
0.0323399	highfriendshipsatisfaction	social	female
0.00528577	highfriendshipsatisfaction	social	female
0.0555079	highfriendshipsatisfaction	social	female
0.0255914	highfriendshipsatisfaction	social	female
0.0301773	highfriendshipsatisfaction	social	female
0.0117936	highfriendshipsatisfaction	social	female
0.0156306	highfriendshipsatisfaction	social	female
0.0167041	highfriendshipsatisfaction	social	female
0.0394052	highfriendshipsatisfaction	social	female
0.0279207	highfriendshipsatisfaction	social	female
0.0468966	highfriendshipsatisfaction	social	female
0.043482	highfriendshipsatisfaction	social	female
0.0258059	highfriendshipsatisfaction	social	female
0.0130043	highfriendshipsatisfaction	social	female
0.0188884	highfriendshipsatisfaction	social	female
0.00127578	highfriendshipsatisfaction	social	female
0.0323876	highfriendshipsatisfaction	social	female
0.0223735	highfriendshipsatisfaction	social	female
0.019484	highfriendshipsatisfaction	social	female
0.0317785	highfriendshipsatisfaction	social	female
0.0528534	highfriendshipsatisfaction	social	female
0.0306011	highfriendshipsatisfaction	social	female
0.0581098	highfriendshipsatisfaction	social	female
0.0504668	highfriendshipsatisfaction	social	female
-0.00112738	highfriendshipsatisfaction	social	female
0.00533924	highfriendshipsatisfaction	social	female
0.0622884	highfriendshipsatisfaction	social	female
0.0579206	highfriendshipsatisfaction	social	female
0.0566258	highfriendshipsatisfaction	social	female
0.0864154	highfriendshipsatisfaction	social	female
0.0795063	highfriendshipsatisfaction	social	female
0.0795063	highfriendshipsatisfaction	social	female
0.0435895	highfriendshipsatisfaction	social	female
0.0186796	highfriendshipsatisfaction	social	female
0.0744629	highfriendshipsatisfaction	social	female
0.03569	highfriendshipsatisfaction	social	female
0.0312131	highfriendshipsatisfaction	social	female
0.0412044	highfriendshipsatisfaction	social	female
0.0243504	highfriendshipsatisfaction	social	female
0.0298297	highfriendshipsatisfaction	social	female
0.0256651	highfriendshipsatisfaction	social	female
0.0354527	highfriendshipsatisfaction	social	female
0.0124213	highfriendshipsatisfaction	social	female
0.055218	highfriendshipsatisfaction	social	female
0.0143621	highfriendshipsatisfaction	social	female
0.0456056	highfriendshipsatisfaction	social	female
0.063972	highfriendshipsatisfaction	social	female
0.0699469	highfriendshipsatisfaction	social	female
0.0244341	highfriendshipsatisfaction	social	female
0.0182127	highfriendshipsatisfaction	social	female
0.0125473	highfriendshipsatisfaction	social	female
0.0360361	highfriendshipsatisfaction	social	female
0.0136998	highfriendshipsatisfaction	social	female
0.0715992	highfriendshipsatisfaction	social	female
0.0604493	highfriendshipsatisfaction	social	female
-0.0061047	highfriendshipsatisfaction	social	female
0.0668853	highfriendshipsatisfaction	social	female
0.0265243	highfriendshipsatisfaction	social	female
0.0078476	highfriendshipsatisfaction	social	female
0.0180924	highfriendshipsatisfaction	social	female
0.0200745	highfriendshipsatisfaction	social	female
0.0396687	highfriendshipsatisfaction	social	female
0.0143396	highfriendshipsatisfaction	social	female
0.0452047	highfriendshipsatisfaction	social	female
0.0192785	highfriendshipsatisfaction	social	female
-0.00720659	highfriendshipsatisfaction	social	female
0.00217534	highfriendshipsatisfaction	social	female
0.0135526	highfriendshipsatisfaction	social	female
0.0254656	highfriendshipsatisfaction	social	female
0.0390644	highfriendshipsatisfaction	social	female
0.0550203	highfriendshipsatisfaction	social	female
0.0119239	highfriendshipsatisfaction	social	female
0.0228013	highfriendshipsatisfaction	social	female
0.0296512	highfriendshipsatisfaction	social	female
0.0356757	highfriendshipsatisfaction	social	female
0.0161096	highfriendshipsatisfaction	social	female
0.00759767	highfriendshipsatisfaction	social	female
0.0419263	highfriendshipsatisfaction	social	female
0.0145325	highfriendshipsatisfaction	social	female
0.040078	highfriendshipsatisfaction	social	female
0.0430248	highfriendshipsatisfaction	social	female
0.0406499	highfriendshipsatisfaction	social	female
0.0208652	highfriendshipsatisfaction	social	female
0.0257922	highfriendshipsatisfaction	social	female
0.0202124	highfriendshipsatisfaction	social	female
0.0394372	highfriendshipsatisfaction	social	female
0.0454078	highfriendshipsatisfaction	social	female
0.014964	highfriendshipsatisfaction	social	female
0.0357781	highfriendshipsatisfaction	social	female
0.0061197	highfriendshipsatisfaction	social	female
-0.00203484	highfriendshipsatisfaction	social	female
-0.0074417	highfriendshipsatisfaction	social	female
-0.0108056	highfriendshipsatisfaction	social	female
0.0476323	highfriendshipsatisfaction	social	female
-0.00181297	highfriendshipsatisfaction	social	female
0.0546191	highfriendshipsatisfaction	social	female
0.0487404	highfriendshipsatisfaction	social	female
0.0467371	highfriendshipsatisfaction	social	female
0.00595168	highfriendshipsatisfaction	social	female
0.0389636	highfriendshipsatisfaction	social	female
0.0272236	highfriendshipsatisfaction	social	female
0.0143965	highfriendshipsatisfaction	social	female
0.0286714	highfriendshipsatisfaction	social	female
0.0188021	highfriendshipsatisfaction	social	female
0.0207597	highfriendshipsatisfaction	social	female
0.0321657	highfriendshipsatisfaction	social	female
0.0387912	highfriendshipsatisfaction	social	female
0.047599	highfriendshipsatisfaction	social	female
0.0410402	highfriendshipsatisfaction	social	female
0.0268585	highfriendshipsatisfaction	social	female
0.0311096	highfriendshipsatisfaction	social	female
0.00892329	highfriendshipsatisfaction	social	female
-0.013137	highfriendshipsatisfaction	social	female
0.0124655	highfriendshipsatisfaction	social	female
0.0389929	highfriendshipsatisfaction	social	female
0.0464379	highfriendshipsatisfaction	social	female
0.0343521	highfriendshipsatisfaction	social	female
0.0234102	highfriendshipsatisfaction	social	female
0.0313049	highfriendshipsatisfaction	social	female
0.0423434	highfriendshipsatisfaction	social	female
0.029413	highfriendshipsatisfaction	social	female
0.0359544	highfriendshipsatisfaction	social	female
0.030744	highfriendshipsatisfaction	social	female
0.0293652	highfriendshipsatisfaction	social	female
0.0408977	highfriendshipsatisfaction	social	female
0.0433226	highfriendshipsatisfaction	social	female
0.0287761	highfriendshipsatisfaction	social	female
0.02989	highfriendshipsatisfaction	social	female
0.0197623	highfriendshipsatisfaction	social	female
0.0324124	highfriendshipsatisfaction	social	female
0.0222027	highfriendshipsatisfaction	social	female
0.00213327	highfriendshipsatisfaction	social	female
0.0551108	highfriendshipsatisfaction	social	female
0.038453	highfriendshipsatisfaction	social	female
0.0392644	highfriendshipsatisfaction	social	female
0.0061114	highfriendshipsatisfaction	social	female
0.0217285	highfriendshipsatisfaction	social	female
0.0258222	highfriendshipsatisfaction	social	female
0.0380366	highfriendshipsatisfaction	social	female
0.0378714	highfriendshipsatisfaction	social	female
0.014595	highfriendshipsatisfaction	social	female
0.0207042	highfriendshipsatisfaction	social	female
0.0183694	highfriendshipsatisfaction	social	female
0.0454366	highfriendshipsatisfaction	social	female
0.0278882	highfriendshipsatisfaction	social	female
0.0395535	highfriendshipsatisfaction	social	female
0.0209655	highfriendshipsatisfaction	social	female
0.0269249	highfriendshipsatisfaction	social	female
0.0298447	highfriendshipsatisfaction	social	female
0.0124087	highfriendshipsatisfaction	social	female
0.00742559	highfriendshipsatisfaction	social	female
0.0388555	highfriendshipsatisfaction	social	female
0.0136695	highfriendshipsatisfaction	social	female
0.0219333	highfriendshipsatisfaction	social	female
0.0298994	highfriendshipsatisfaction	social	female
0.0385743	highfriendshipsatisfaction	social	female
0.0355663	highfriendshipsatisfaction	social	female
0.0419657	highfriendshipsatisfaction	social	female
0.048919	highfriendshipsatisfaction	social	female
0.0492346	highfriendshipsatisfaction	social	female
0.00809459	highfriendshipsatisfaction	social	female
0.0623568	highfriendshipsatisfaction	social	female
0.0531749	highfriendshipsatisfaction	social	female
0.0310439	highfriendshipsatisfaction	social	female
0.0600539	highfriendshipsatisfaction	social	female
0.0183619	highfriendshipsatisfaction	social	female
0.050276	highfriendshipsatisfaction	social	female
0.0321071	highfriendshipsatisfaction	social	female
0.0427462	highfriendshipsatisfaction	social	female
0.019444	highfriendshipsatisfaction	social	female
0.0521498	highfriendshipsatisfaction	social	female
0.00190786	highfriendshipsatisfaction	social	female
0.045951	highfriendshipsatisfaction	social	female
0.0109437	highfriendshipsatisfaction	social	female
0.0473972	highfriendshipsatisfaction	social	female
0.000175034	highfriendshipsatisfaction	social	female
0.0602625	highfriendshipsatisfaction	social	female
-0.00738438	highfriendshipsatisfaction	social	female
0.0522243	highfriendshipsatisfaction	social	female
0.041793	highfriendshipsatisfaction	social	female
0.0689087	highfriendshipsatisfaction	social	female
0.0227872	highfriendshipsatisfaction	social	female
0.048449	highfriendshipsatisfaction	social	female
0.0337351	highfriendshipsatisfaction	social	female
0.0463751	highfriendshipsatisfaction	social	female
0.0784182	highfriendshipsatisfaction	social	female
-0.0206295	highfriendshipsatisfaction	social	female
0.0659206	highfriendshipsatisfaction	social	female
-0.0122196	highfriendshipsatisfaction	social	female
0.0408361	highfriendshipsatisfaction	social	female
0.0162986	highfriendshipsatisfaction	social	female
0.027254	highfriendshipsatisfaction	social	female
0.0181368	highfriendshipsatisfaction	social	female
0.0305757	highfriendshipsatisfaction	social	female
0.0261976	highfriendshipsatisfaction	social	female
0.0264986	highfriendshipsatisfaction	social	female
0.0379739	highfriendshipsatisfaction	social	female
0.0334205	highfriendshipsatisfaction	social	female
0.0169417	highfriendshipsatisfaction	social	female
0.0287401	highfriendshipsatisfaction	social	female
0.0381124	highfriendshipsatisfaction	social	female
0.0160165	highfriendshipsatisfaction	social	female
0.025768	highfriendshipsatisfaction	social	female
0.050829	highfriendshipsatisfaction	social	female
0.0516427	highfriendshipsatisfaction	social	female
0.0164773	highfriendshipsatisfaction	social	female
0.0316995	highfriendshipsatisfaction	social	female
0.0279272	highfriendshipsatisfaction	social	female
0.0276473	highfriendshipsatisfaction	social	female
0.00738742	highfriendshipsatisfaction	social	female
0.00336293	highfriendshipsatisfaction	social	female
0.0487572	highfriendshipsatisfaction	social	female
-0.00908485	highfriendshipsatisfaction	social	female
0.0360105	highfriendshipsatisfaction	social	female
0.0298063	highfriendshipsatisfaction	social	female
0.0201708	highfriendshipsatisfaction	social	female
0.0167486	highfriendshipsatisfaction	social	female
0.0250021	highfriendshipsatisfaction	social	female
0.028967	highfriendshipsatisfaction	social	female
0.0312227	highfriendshipsatisfaction	social	female
0.0170552	highfriendshipsatisfaction	social	female
0.0128065	highfriendshipsatisfaction	social	female
0.0237047	highfriendshipsatisfaction	social	female
0.0331319	highfriendshipsatisfaction	social	female
0.0255443	highfriendshipsatisfaction	social	female
0.0402881	highfriendshipsatisfaction	social	female
0.0200031	highfriendshipsatisfaction	social	female
0.00901822	highfriendshipsatisfaction	social	female
0.0472699	highfriendshipsatisfaction	social	female
0.019066	highfriendshipsatisfaction	social	female
0.0287926	highfriendshipsatisfaction	social	female
0.0254324	highfriendshipsatisfaction	social	female
0.0747622	highfriendshipsatisfaction	social	female
0.0280754	highfriendshipsatisfaction	social	female
0.0261774	highfriendshipsatisfaction	social	female
0.0376089	highfriendshipsatisfaction	social	female
0.0295785	highfriendshipsatisfaction	social	female
0.0300993	highfriendshipsatisfaction	social	female
0.0321917	highfriendshipsatisfaction	social	female
0.00460831	highfriendshipsatisfaction	social	female
0.012801	highfriendshipsatisfaction	social	female
0.0450075	highfriendshipsatisfaction	social	female
0.0562902	highfriendshipsatisfaction	social	female
-0.0110653	highfriendshipsatisfaction	social	female
0.0379026	highfriendshipsatisfaction	social	female
0.0190433	highfriendshipsatisfaction	social	female
0.00893312	highfriendshipsatisfaction	social	female
0.0357996	highfriendshipsatisfaction	social	female
0.0474973	highfriendshipsatisfaction	social	female
0.00551787	highfriendshipsatisfaction	social	female
0.0569793	highfriendshipsatisfaction	social	female
0.0121675	highfriendshipsatisfaction	social	female
-0.012363	highfriendshipsatisfaction	social	female
0.015403	highfriendshipsatisfaction	social	female
0.0617436	highfriendshipsatisfaction	social	female
0.0549204	highfriendshipsatisfaction	social	female
0.0021162	highfriendshipsatisfaction	social	female
0.0731342	highfriendshipsatisfaction	social	female
-0.00240093	highfriendshipsatisfaction	social	female
0.0363861	highfriendshipsatisfaction	social	female
0.0298988	highfriendshipsatisfaction	social	female
0.0399612	highfriendshipsatisfaction	social	female
0.0359121	highfriendshipsatisfaction	social	female
0.0181948	highfriendshipsatisfaction	social	female
0.0121182	highfriendshipsatisfaction	social	female
0.0424334	highfriendshipsatisfaction	social	female
0.0141289	highfriendshipsatisfaction	social	female
-0.0119576	highfriendshipsatisfaction	social	female
0.0301848	highfriendshipsatisfaction	social	female
0.0244778	highfriendshipsatisfaction	social	female
0.0660044	highfriendshipsatisfaction	social	female
0.0234722	highfriendshipsatisfaction	social	female
0.0290167	highfriendshipsatisfaction	social	female
0.0443956	highfriendshipsatisfaction	social	female
0.0230561	highfriendshipsatisfaction	social	female
0.0187561	highfriendshipsatisfaction	social	female
0.0167753	highfriendshipsatisfaction	social	female
0.0368454	highfriendshipsatisfaction	social	female
0.0179816	highfriendshipsatisfaction	social	female
0.0378356	highfriendshipsatisfaction	social	female
0.00579489	highfriendshipsatisfaction	social	female
0.0496665	highfriendshipsatisfaction	social	female
0.0161563	highfriendshipsatisfaction	social	female
0.0154005	highfriendshipsatisfaction	social	female
0.0380375	highfriendshipsatisfaction	social	female
0.0278509	highfriendshipsatisfaction	social	female
0.0286226	highfriendshipsatisfaction	social	female
0.00400472	highfriendshipsatisfaction	social	female
0.0526533	highfriendshipsatisfaction	social	female
0.0259346	highfriendshipsatisfaction	social	female
0.0420329	highfriendshipsatisfaction	social	female
0.0191609	highfriendshipsatisfaction	social	female
0.0675326	highfriendshipsatisfaction	social	female
0.00386881	highfriendshipsatisfaction	social	female
0.0454963	highfriendshipsatisfaction	social	female
-0.00731678	highfriendshipsatisfaction	social	female
-0.0171894	highfriendshipsatisfaction	social	female
0.0550173	highfriendshipsatisfaction	social	female
0.010099	highfriendshipsatisfaction	social	female
0.010599	highfriendshipsatisfaction	social	female
0.0253112	highfriendshipsatisfaction	social	female
0.0233411	highfriendshipsatisfaction	social	female
0.0586843	highfriendshipsatisfaction	social	female
0.0180506	highfriendshipsatisfaction	social	female
0.0365535	highfriendshipsatisfaction	social	female
0.0306998	highfriendshipsatisfaction	social	female
0.0414093	highfriendshipsatisfaction	social	female
0.0239937	highfriendshipsatisfaction	social	female
0.0139845	highfriendshipsatisfaction	social	female
0.010324	highfriendshipsatisfaction	social	female
0.0377339	highfriendshipsatisfaction	social	female
0.0144191	highfriendshipsatisfaction	social	female
0.0144948	highfriendshipsatisfaction	social	female
0.0513357	highfriendshipsatisfaction	social	female
0.0552406	highfriendshipsatisfaction	social	female
0.0233417	highfriendshipsatisfaction	social	female
0.036711	highfriendshipsatisfaction	social	female
0.0551945	highfriendshipsatisfaction	social	female
0.0038331	highfriendshipsatisfaction	social	female
0.0181603	highfriendshipsatisfaction	social	female
0.023456	highfriendshipsatisfaction	social	female
0.00933756	highfriendshipsatisfaction	social	female
0.0298541	highfriendshipsatisfaction	social	female
0.0276364	highfriendshipsatisfaction	social	female
0.0397272	highfriendshipsatisfaction	social	female
0.0145197	highfriendshipsatisfaction	social	female
0.00892622	highfriendshipsatisfaction	social	female
0.0601189	highfriendshipsatisfaction	social	female
0.0717389	highfriendshipsatisfaction	social	female
0.0721895	highfriendshipsatisfaction	social	female
0.0195854	highfriendshipsatisfaction	social	female
0.0829208	highfriendshipsatisfaction	social	female
0.0739281	highfriendshipsatisfaction	social	female
0.0690104	highfriendshipsatisfaction	social	female
0.00966883	highfriendshipsatisfaction	social	female
0.0491199	highfriendshipsatisfaction	social	female
0.0451081	highfriendshipsatisfaction	social	female
0.0272739	highfriendshipsatisfaction	social	female
0.0202219	highfriendshipsatisfaction	social	female
0.0392619	highfriendshipsatisfaction	social	female
0.0375618	highfriendshipsatisfaction	social	female
0.0138991	highfriendshipsatisfaction	social	female
-0.0134779	highfriendshipsatisfaction	social	female
0.0306803	highfriendshipsatisfaction	social	female
0.0311058	highfriendshipsatisfaction	social	female
0.0383175	highfriendshipsatisfaction	social	female
0.0131831	highfriendshipsatisfaction	social	female
0.02053	highfriendshipsatisfaction	social	female
0.0351809	highfriendshipsatisfaction	social	female
0.0503297	highfriendshipsatisfaction	social	female
0.0526647	highfriendshipsatisfaction	social	female
0.0269951	highfriendshipsatisfaction	social	female
0.00781217	highfriendshipsatisfaction	social	female
0.000221495	highfriendshipsatisfaction	social	female
0.0633089	highfriendshipsatisfaction	social	female
0.00202217	highfriendshipsatisfaction	social	female
0.0412338	highfriendshipsatisfaction	social	female
0.0382996	highfriendshipsatisfaction	social	female
0.017226	highfriendshipsatisfaction	social	female
0.0348645	highfriendshipsatisfaction	social	female
0.00566232	highfriendshipsatisfaction	social	female
-0.00119594	highfriendshipsatisfaction	social	female
-0.000127452	highfriendshipsatisfaction	social	female
-0.014006	highfriendshipsatisfaction	social	female
0.0196798	highfriendshipsatisfaction	social	female
0.000629559	highfriendshipsatisfaction	social	female
0.0339721	highfriendshipsatisfaction	social	female
0.0527179	highfriendshipsatisfaction	social	female
0.0368983	highfriendshipsatisfaction	social	female
0.00992005	highfriendshipsatisfaction	social	female
0.035898	highfriendshipsatisfaction	social	female
0.0417813	highfriendshipsatisfaction	social	female
0.0220124	highfriendshipsatisfaction	social	female
0.00505049	highfriendshipsatisfaction	social	female
0.00359523	highfriendshipsatisfaction	social	female
0.0114685	highfriendshipsatisfaction	social	female
0.04223	highfriendshipsatisfaction	social	female
0.0409974	highfriendshipsatisfaction	social	female
0.0211144	highfriendshipsatisfaction	social	female
0.04744	highfriendshipsatisfaction	social	female
0.0596853	highfriendshipsatisfaction	social	female
0.0138442	highfriendshipsatisfaction	social	female
0.0327943	highfriendshipsatisfaction	social	female
0.0281853	highfriendshipsatisfaction	social	female
0.0104439	highfriendshipsatisfaction	social	female
0.0172747	highfriendshipsatisfaction	social	female
0.0347359	highfriendshipsatisfaction	social	female
0.0479353	highfriendshipsatisfaction	social	female
0.0506587	highfriendshipsatisfaction	social	female
-0.00183625	highfriendshipsatisfaction	social	female
-0.00144801	highfriendshipsatisfaction	social	female
0.0133387	highfriendshipsatisfaction	social	female
0.0520124	highfriendshipsatisfaction	social	female
0.020165	highfriendshipsatisfaction	social	female
0.0116922	highfriendshipsatisfaction	social	female
0.00999449	highfriendshipsatisfaction	social	female
0.042969	highfriendshipsatisfaction	social	female
0.00675034	highfriendshipsatisfaction	social	female
0.0344621	highfriendshipsatisfaction	social	female
0.0124948	highfriendshipsatisfaction	social	female
0.0213773	highfriendshipsatisfaction	social	female
-0.00132952	highfriendshipsatisfaction	social	female
0.00376955	highfriendshipsatisfaction	social	female
0.0764133	highfriendshipsatisfaction	social	female
-0.023383	highfriendshipsatisfaction	social	female
0.00731673	highfriendshipsatisfaction	social	female
0.0136714	highfriendshipsatisfaction	social	female
0.0485553	highfriendshipsatisfaction	social	female
0.0133187	highfriendshipsatisfaction	social	female
0.00870438	highfriendshipsatisfaction	social	female
0.0246821	highfriendshipsatisfaction	social	female
0.0289367	highfriendshipsatisfaction	social	female
0.0420154	highfriendshipsatisfaction	social	female
0.0384266	highfriendshipsatisfaction	social	female
0.073455	highfriendshipsatisfaction	social	female
-0.0157002	highfriendshipsatisfaction	social	female
0.0142457	highfriendshipsatisfaction	social	female
0.0307084	highfriendshipsatisfaction	social	female
0.0253026	highfriendshipsatisfaction	social	female
0.0335296	highfriendshipsatisfaction	social	female
0.0222861	highfriendshipsatisfaction	social	female
0.0459072	highfriendshipsatisfaction	social	female
0.0170305	highfriendshipsatisfaction	social	female
0.010572	highfriendshipsatisfaction	social	female
0.0277491	highfriendshipsatisfaction	social	female
0.0259291	highfriendshipsatisfaction	social	female
0.00928569	highfriendshipsatisfaction	social	female
0.045758	highfriendshipsatisfaction	social	female
0.0177135	highfriendshipsatisfaction	social	female
0.017954	highfriendshipsatisfaction	social	female
0.0627554	highfriendshipsatisfaction	social	female
-0.0108232	highfriendshipsatisfaction	social	female
0.0692361	highfriendshipsatisfaction	social	female
-0.00982538	highfriendshipsatisfaction	social	female
0.0559245	highfriendshipsatisfaction	social	female
-0.00996675	highfriendshipsatisfaction	social	female
-0.00149679	highfriendshipsatisfaction	social	female
0.00794863	highfriendshipsatisfaction	social	female
0.0523813	highfriendshipsatisfaction	social	female
0.0451393	highfriendshipsatisfaction	social	female
0.0271419	highfriendshipsatisfaction	social	female
0.018468	highfriendshipsatisfaction	social	female
0.0274295	highfriendshipsatisfaction	social	female
0.00722541	highfriendshipsatisfaction	social	female
0.0601753	highfriendshipsatisfaction	social	female
0.00284893	highfriendshipsatisfaction	social	female
0.0556266	highfriendshipsatisfaction	social	female
0.00699882	highfriendshipsatisfaction	social	female
0.0403725	highfriendshipsatisfaction	social	female
0.0140827	highfriendshipsatisfaction	social	female
0.0469387	highfriendshipsatisfaction	social	female
0.0304083	highfriendshipsatisfaction	social	female
0.00447045	highfriendshipsatisfaction	social	female
0.00125137	highfriendshipsatisfaction	social	female
0.0125257	highfriendshipsatisfaction	social	female
0.0441542	highfriendshipsatisfaction	social	female
0.0366409	highfriendshipsatisfaction	social	female
0.0314198	highfriendshipsatisfaction	social	female
0.00422531	highfriendshipsatisfaction	social	female
0.0558637	highfriendshipsatisfaction	social	female
-0.00813259	highfriendshipsatisfaction	social	female
0.00783546	highfriendshipsatisfaction	social	female
0.0177737	highfriendshipsatisfaction	social	female
0.0177143	highfriendshipsatisfaction	social	female
0.0257514	highfriendshipsatisfaction	social	female
0.00942112	highfriendshipsatisfaction	social	female
0.0133771	highfriendshipsatisfaction	social	female
0.0355667	highfriendshipsatisfaction	social	female
0.0177564	highfriendshipsatisfaction	social	female
0.0368292	highfriendshipsatisfaction	social	female
0.0393452	highfriendshipsatisfaction	social	female
-0.0172813	highfriendshipsatisfaction	social	female
-0.0145913	highfriendshipsatisfaction	social	female
0.0765997	highfriendshipsatisfaction	social	female
0.0615388	highfriendshipsatisfaction	social	female
-0.00448818	highfriendshipsatisfaction	social	female
-0.00170562	highfriendshipsatisfaction	social	female
0.0581815	highfriendshipsatisfaction	social	female
0.000704534	highfriendshipsatisfaction	social	female
0.0629139	highfriendshipsatisfaction	social	female
8.9554e-05	highfriendshipsatisfaction	social	female
0.0654143	highfriendshipsatisfaction	social	female
0.065115	highfriendshipsatisfaction	social	female
0.0191325	highfriendshipsatisfaction	social	female
0.0358326	highfriendshipsatisfaction	social	female
0.0294932	highfriendshipsatisfaction	social	female
0.00728004	highfriendshipsatisfaction	social	female
0.0175331	highfriendshipsatisfaction	social	female
0.0181427	highfriendshipsatisfaction	social	female
0.0236947	highfriendshipsatisfaction	social	female
0.0289546	highfriendshipsatisfaction	social	female
0.00936431	highfriendshipsatisfaction	social	female
0.0260877	highfriendshipsatisfaction	social	female
0.0299238	highfriendshipsatisfaction	social	female
0.0422698	highfriendshipsatisfaction	social	female
0.0206625	highfriendshipsatisfaction	social	female
0.0306922	highfriendshipsatisfaction	social	female
0.0288707	highfriendshipsatisfaction	social	female
0.0370089	highfriendshipsatisfaction	social	female
0.0277418	highfriendshipsatisfaction	social	female
0.0331463	highfriendshipsatisfaction	social	female
0.019379	highfriendshipsatisfaction	social	female
0.0146021	highfriendshipsatisfaction	social	female
0.0348963	highfriendshipsatisfaction	social	female
0.0491856	highfriendshipsatisfaction	social	female
0.00545791	highfriendshipsatisfaction	social	female
0.0148431	highfriendshipsatisfaction	social	female
0.05687	highfriendshipsatisfaction	social	female
0.0531629	highfriendshipsatisfaction	social	female
0.0338403	highfriendshipsatisfaction	social	female
0.0198754	highfriendshipsatisfaction	social	female
0.0291525	highfriendshipsatisfaction	social	female
0.0232145	highfriendshipsatisfaction	social	female
0.0287848	highfriendshipsatisfaction	social	female
0.0453015	highfriendshipsatisfaction	social	female
0.0143077	highfriendshipsatisfaction	social	female
0.0485944	highfriendshipsatisfaction	social	female
0.00862321	highfriendshipsatisfaction	social	female
0.0482403	highfriendshipsatisfaction	social	female
0.0400907	highfriendshipsatisfaction	social	female
0.0168304	highfriendshipsatisfaction	social	female
0.0175765	highfriendshipsatisfaction	social	female
0.0341458	highfriendshipsatisfaction	social	female
0.0177329	highfriendshipsatisfaction	social	female
0.00642124	highfriendshipsatisfaction	social	female
0.0383192	highfriendshipsatisfaction	social	female
0.0286047	highfriendshipsatisfaction	social	female
0.0292925	highfriendshipsatisfaction	social	female
0.0442823	highfriendshipsatisfaction	social	female
0.00172953	highfriendshipsatisfaction	social	female
0.00950878	highfriendshipsatisfaction	social	female
0.0488326	highfriendshipsatisfaction	social	female
0.0157551	highfriendshipsatisfaction	social	female
0.0334456	highfriendshipsatisfaction	social	female
0.0370482	highfriendshipsatisfaction	social	female
0.00309365	highfriendshipsatisfaction	social	female
0.0204132	highfriendshipsatisfaction	social	female
0.0448364	highfriendshipsatisfaction	social	female
0.0140503	highfriendshipsatisfaction	social	female
0.0275526	highfriendshipsatisfaction	social	female
0.0378159	highfriendshipsatisfaction	social	female
0.0185968	highfriendshipsatisfaction	social	female
0.0179723	highfriendshipsatisfaction	social	female
0.0255452	highfriendshipsatisfaction	social	female
0.020413	highfriendshipsatisfaction	social	female
0.0341234	highfriendshipsatisfaction	social	female
0.0266621	highfriendshipsatisfaction	social	female
-0.00512678	highfriendshipsatisfaction	social	female
0.0263129	highfriendshipsatisfaction	social	female
0.016789	highfriendshipsatisfaction	social	female
0.0367444	highfriendshipsatisfaction	social	female
0.0216495	highfriendshipsatisfaction	social	female
0.0217688	highfriendshipsatisfaction	social	female
0.0282994	highfriendshipsatisfaction	social	female
0.039941	highfriendshipsatisfaction	social	female
0.00881505	highfriendshipsatisfaction	social	female
0.0518477	highfriendshipsatisfaction	social	female
0.0315658	highfriendshipsatisfaction	social	female
0.0397379	highfriendshipsatisfaction	social	female
0.0162928	highfriendshipsatisfaction	social	female
0.00328596	highfriendshipsatisfaction	social	female
0.0377871	highfriendshipsatisfaction	social	female
0.0404524	highfriendshipsatisfaction	social	female
0.0393645	highfriendshipsatisfaction	social	female
0.0182385	highfriendshipsatisfaction	social	female
0.0140182	highfriendshipsatisfaction	social	female
0.0521817	highfriendshipsatisfaction	social	female
0.00338219	highfriendshipsatisfaction	social	female
0.0474788	highfriendshipsatisfaction	social	female
0.00094005	highfriendshipsatisfaction	social	female
0.0249697	highfriendshipsatisfaction	social	female
0.000512937	highfriendshipsatisfaction	social	female
0.0677574	highfriendshipsatisfaction	social	female
0.0175223	highfriendshipsatisfaction	social	female
0.0309696	highfriendshipsatisfaction	social	female
0.0424612	highfriendshipsatisfaction	social	female
0.0102289	highfriendshipsatisfaction	social	female
0.0057541	highfriendshipsatisfaction	social	female
0.0585275	highfriendshipsatisfaction	social	female
0.0536284	highfriendshipsatisfaction	social	female
0.0023132	highfriendshipsatisfaction	social	female
0.0449507	highfriendshipsatisfaction	social	female
-0.00714364	highfriendshipsatisfaction	social	female
0.0622294	highfriendshipsatisfaction	social	female
0.0320823	highfriendshipsatisfaction	social	female
0.0412273	highfriendshipsatisfaction	social	female
0.013836	highfriendshipsatisfaction	social	female
0.0553383	highfriendshipsatisfaction	social	female
0.0626584	highfriendshipsatisfaction	social	female
0.0260218	highfriendshipsatisfaction	social	female
0.0130585	highfriendshipsatisfaction	social	female
0.0205117	highfriendshipsatisfaction	social	female
0.0214815	highfriendshipsatisfaction	social	female
0.0105382	highfriendshipsatisfaction	social	female
0.0180813	highfriendshipsatisfaction	social	female
0.0228057	highfriendshipsatisfaction	social	female
0.0068417	highfriendshipsatisfaction	social	female
0.0121448	highfriendshipsatisfaction	social	female
0.0473627	highfriendshipsatisfaction	social	female
0.0378944	highfriendshipsatisfaction	social	female
0.0477256	highfriendshipsatisfaction	social	female
0.0472298	highfriendshipsatisfaction	social	female
0.0489881	highfriendshipsatisfaction	social	female
0.00394139	highfriendshipsatisfaction	social	female
0.0460476	highfriendshipsatisfaction	social	female
0.045565	highfriendshipsatisfaction	social	female
0.0572939	highfriendshipsatisfaction	social	female
0.0292309	highfriendshipsatisfaction	social	female
0.0242791	highfriendshipsatisfaction	social	female
0.0333454	highfriendshipsatisfaction	social	female
0.0274063	highfriendshipsatisfaction	social	female
0.0379011	highfriendshipsatisfaction	social	female
0.0077935	highfriendshipsatisfaction	social	female
0.0355051	highfriendshipsatisfaction	social	female
0.0473571	highfriendshipsatisfaction	social	female
0.0422624	highfriendshipsatisfaction	social	female
0.0188355	highfriendshipsatisfaction	social	female
0.0214644	highfriendshipsatisfaction	social	female
0.032713	highfriendshipsatisfaction	social	female
0.0263899	highfriendshipsatisfaction	social	female
0.0337805	highfriendshipsatisfaction	social	female
0.0481096	highfriendshipsatisfaction	social	female
0.00885032	highfriendshipsatisfaction	social	female
0.0208862	highfriendshipsatisfaction	social	female
0.040505	highfriendshipsatisfaction	social	female
0.0301611	highfriendshipsatisfaction	social	female
0.0218578	highfriendshipsatisfaction	social	female
-0.00756179	highfriendshipsatisfaction	social	female
-0.00505095	highfriendshipsatisfaction	social	female
0.0338692	highfriendshipsatisfaction	social	female
0.0140966	highfriendshipsatisfaction	social	female
0.0530082	highfriendshipsatisfaction	social	female
0.00130781	highfriendshipsatisfaction	social	female
0.0411087	highfriendshipsatisfaction	social	female
0.051	highfriendshipsatisfaction	social	female
0.0245072	highfriendshipsatisfaction	social	female
0.04542	highfriendshipsatisfaction	social	female
0.0379052	highfriendshipsatisfaction	social	female
0.0161024	highfriendshipsatisfaction	social	female
0.0273249	highfriendshipsatisfaction	social	female
0.0493749	highfriendshipsatisfaction	social	female
0.0215263	highfriendshipsatisfaction	social	female
0.0478364	highfriendshipsatisfaction	social	female
-0.00340622	highfriendshipsatisfaction	social	female
0.0516257	highfriendshipsatisfaction	social	female
-0.0115511	highfriendshipsatisfaction	social	female
-0.0164797	highfriendshipsatisfaction	social	female
-0.00387423	highfriendshipsatisfaction	social	female
0.03351	highfriendshipsatisfaction	social	female
0.0057894	highfriendshipsatisfaction	social	female
0.0590936	highfriendshipsatisfaction	social	female
0.0236129	highfriendshipsatisfaction	social	female
0.0219785	highfriendshipsatisfaction	social	female
0.0440923	highfriendshipsatisfaction	social	female
0.055436	highfriendshipsatisfaction	social	female
0.0164509	highfriendshipsatisfaction	social	female
0.024742	highfriendshipsatisfaction	social	female
0.0333056	highfriendshipsatisfaction	social	female
0.0345505	highfriendshipsatisfaction	social	female
0.0243553	highfriendshipsatisfaction	social	female
0.0268176	highfriendshipsatisfaction	social	female
0.0379521	highfriendshipsatisfaction	social	female
0.0374314	highfriendshipsatisfaction	social	female
0.0118238	highfriendshipsatisfaction	social	female
0.0115256	highfriendshipsatisfaction	social	female
0.0430199	highfriendshipsatisfaction	social	female
0.00832528	highfriendshipsatisfaction	social	female
0.0396126	highfriendshipsatisfaction	social	female
0.025744	highfriendshipsatisfaction	social	female
-0.00563096	highfriendshipsatisfaction	social	female
0.0621695	highfriendshipsatisfaction	social	female
0.05537	highfriendshipsatisfaction	social	female
0.0431671	highfriendshipsatisfaction	social	female
0.00742716	highfriendshipsatisfaction	social	female
0.0103975	highfriendshipsatisfaction	social	female
0.0467302	highfriendshipsatisfaction	social	female
-0.0190691	highfriendshipsatisfaction	social	female
0.0282924	highfriendshipsatisfaction	social	female
0.0105826	highfriendshipsatisfaction	social	female
0.0392035	highfriendshipsatisfaction	social	female
0.0259716	highfriendshipsatisfaction	social	female
0.0412302	highfriendshipsatisfaction	social	female
0.0410244	highfriendshipsatisfaction	social	female
0.00972122	highfriendshipsatisfaction	social	female
0.0371248	highfriendshipsatisfaction	social	female
-0.0370994	highfriendshipsatisfaction	social	female
-0.0187802	highfriendshipsatisfaction	social	female
0.0421139	highfriendshipsatisfaction	social	female
0.0189245	highfriendshipsatisfaction	social	female
0.0529489	highfriendshipsatisfaction	social	female
0.0474129	highfriendshipsatisfaction	social	female
0.0266478	highfriendshipsatisfaction	social	female
0.0313706	highfriendshipsatisfaction	social	female
-0.000868114	highfriendshipsatisfaction	social	female
0.0397652	highfriendshipsatisfaction	social	female
0.0255232	highfriendshipsatisfaction	social	female
0.0245427	highfriendshipsatisfaction	social	female
0.0283586	highfriendshipsatisfaction	social	female
0.03217	highfriendshipsatisfaction	social	female
0.0349082	highfriendshipsatisfaction	social	female
0.0291608	highfriendshipsatisfaction	social	female
0.0168105	highfriendshipsatisfaction	social	female
0.0381544	highfriendshipsatisfaction	social	female
0.003855	highfriendshipsatisfaction	social	female
0.00855424	highfriendshipsatisfaction	social	female
0.0386535	highfriendshipsatisfaction	social	female
0.0494455	highfriendshipsatisfaction	social	female
0.0113152	highfriendshipsatisfaction	social	female
0.0173535	highfriendshipsatisfaction	social	female
0.0346092	highfriendshipsatisfaction	social	female
0.028134	highfriendshipsatisfaction	social	female
0.0230703	highfriendshipsatisfaction	social	female
0.0441829	highfriendshipsatisfaction	social	female
-0.00249533	highfriendshipsatisfaction	social	female
0.0442918	highfriendshipsatisfaction	social	female
0.00215159	highfriendshipsatisfaction	social	female
0.0528292	highfriendshipsatisfaction	social	female
0.0248195	highfriendshipsatisfaction	social	female
0.0387491	highfriendshipsatisfaction	social	female
0.0508585	highfriendshipsatisfaction	social	female
0.0497156	highfriendshipsatisfaction	social	female
0.0110138	highfriendshipsatisfaction	social	female
0.0163294	highfriendshipsatisfaction	social	female
0.0385522	highfriendshipsatisfaction	social	female
0.0144485	highfriendshipsatisfaction	social	female
0.0444883	highfriendshipsatisfaction	social	female
0.0366551	highfriendshipsatisfaction	social	female
0.0378216	highfriendshipsatisfaction	social	female
0.0359334	highfriendshipsatisfaction	social	female
0.0571733	highfriendshipsatisfaction	social	female
0.0557086	highfriendshipsatisfaction	social	female
0.0610704	highfriendshipsatisfaction	social	female
0.0168782	highfriendshipsatisfaction	social	female
0.0446128	highfriendshipsatisfaction	social	female
0.0155652	highfriendshipsatisfaction	social	female
0.0494574	highfriendshipsatisfaction	social	female
-0.00444076	highfriendshipsatisfaction	social	female
0.0321746	highfriendshipsatisfaction	social	female
0.0246464	highfriendshipsatisfaction	social	female
0.0591615	highfriendshipsatisfaction	social	female
-0.0094497	highfriendshipsatisfaction	social	female
0.0217271	highfriendshipsatisfaction	social	female
0.0131504	highfriendshipsatisfaction	social	female
0.0385308	highfriendshipsatisfaction	social	female
0.0405417	highfriendshipsatisfaction	social	female
0.0279961	highfriendshipsatisfaction	social	female
0.0440476	highfriendshipsatisfaction	social	female
0.0437238	highfriendshipsatisfaction	social	female
0.0293905	highfriendshipsatisfaction	social	female
0.0219235	highfriendshipsatisfaction	social	female
0.0285791	highfriendshipsatisfaction	social	female
0.0482892	highfriendshipsatisfaction	social	female
0.039555	highfriendshipsatisfaction	social	female
0.00847051	highfriendshipsatisfaction	social	female
0.0334352	highfriendshipsatisfaction	social	female
0.0234198	highfriendshipsatisfaction	social	female
0.0280242	highfriendshipsatisfaction	social	female
-0.00226068	highfriendshipsatisfaction	social	female
0.0758403	highfriendshipsatisfaction	social	female
-0.0123385	highfriendshipsatisfaction	social	female
0.0667212	highfriendshipsatisfaction	social	female
-0.0127987	highfriendshipsatisfaction	social	female
0.0685002	highfriendshipsatisfaction	social	female
-0.0124671	highfriendshipsatisfaction	social	female
0.0736719	highfriendshipsatisfaction	social	female
-0.0363426	highfriendshipsatisfaction	social	female
0.0138834	highfriendshipsatisfaction	social	female
0.0102384	highfriendshipsatisfaction	social	female
0.0504603	highfriendshipsatisfaction	social	female
0.0112224	highfriendshipsatisfaction	social	female
0.0534722	highfriendshipsatisfaction	social	female
-0.00154734	highfriendshipsatisfaction	social	female
0.0289433	highfriendshipsatisfaction	social	female
0.0440411	highfriendshipsatisfaction	social	female
0.0265673	highfriendshipsatisfaction	social	female
0.0124454	highfriendshipsatisfaction	social	female
0.051567	highfriendshipsatisfaction	social	female
0.0015155	highfriendshipsatisfaction	social	female
0.0522979	highfriendshipsatisfaction	social	female
0.0414135	highfriendshipsatisfaction	social	female
0.0279388	highfriendshipsatisfaction	social	female
0.0304405	highfriendshipsatisfaction	social	female
0.0492522	highfriendshipsatisfaction	social	female
0.0342369	highfriendshipsatisfaction	social	female
0.0315135	highfriendshipsatisfaction	social	female
0.0446975	highfriendshipsatisfaction	social	female
0.0438587	highfriendshipsatisfaction	social	female
0.0144591	highfriendshipsatisfaction	social	female
0.0360835	highfriendshipsatisfaction	social	female
0.0337419	highfriendshipsatisfaction	social	female
0.0147866	highfriendshipsatisfaction	social	female
0.00181675	highfriendshipsatisfaction	social	female
0.00644115	highfriendshipsatisfaction	social	female
0.0416206	highfriendshipsatisfaction	social	female
0.0140328	highfriendshipsatisfaction	social	female
0.00873459	highfriendshipsatisfaction	social	female
0.0149555	highfriendshipsatisfaction	social	female
0.00391105	highfriendshipsatisfaction	social	female
0.0240566	highfriendshipsatisfaction	social	female
0.0275336	highfriendshipsatisfaction	social	female
0.0213366	highfriendshipsatisfaction	social	female
0.0379538	highfriendshipsatisfaction	social	female
0.0194062	highfriendshipsatisfaction	social	female
0.0121189	highfriendshipsatisfaction	social	female
0.00672884	highfriendshipsatisfaction	social	female
0.0279449	highfriendshipsatisfaction	social	female
0.0227097	highfriendshipsatisfaction	social	female
0.0304865	highfriendshipsatisfaction	social	female
0.0950377	highfriendshipsatisfaction	social	female
0.00739514	highfriendshipsatisfaction	social	female
0.0399085	highfriendshipsatisfaction	social	female
0.0250204	highfriendshipsatisfaction	social	female
0.0317603	highfriendshipsatisfaction	social	female
0.0264189	highfriendshipsatisfaction	social	female
0.0331754	highfriendshipsatisfaction	social	female
0.0307248	highfriendshipsatisfaction	social	female
0.00609164	highfriendshipsatisfaction	social	female
0.0586698	highfriendshipsatisfaction	social	female
0.0638781	highfriendshipsatisfaction	social	female
0.0173461	highfriendshipsatisfaction	social	female
0.0223422	highfriendshipsatisfaction	social	female
0.0313772	highfriendshipsatisfaction	social	female
0.0168662	highfriendshipsatisfaction	social	female
0.0314983	highfriendshipsatisfaction	social	female
0.0281595	highfriendshipsatisfaction	social	female
0.0387295	highfriendshipsatisfaction	social	female
0.00976001	highfriendshipsatisfaction	social	female
-0.00130302	highfriendshipsatisfaction	social	female
0.0162547	highfriendshipsatisfaction	social	female
0.00278778	highfriendshipsatisfaction	social	female
0.0536238	highfriendshipsatisfaction	social	female
0.0237701	highfriendshipsatisfaction	social	female
0.0302444	highfriendshipsatisfaction	social	female
0.010598	highfriendshipsatisfaction	social	female
0.0470125	highfriendshipsatisfaction	social	female
0.0481188	highfriendshipsatisfaction	social	female
0.0374549	highfriendshipsatisfaction	social	female
0.0122389	highfriendshipsatisfaction	social	female
0.0363374	highfriendshipsatisfaction	social	female
0.0419142	highfriendshipsatisfaction	social	female
0.0423394	highfriendshipsatisfaction	social	female
0.0204731	highfriendshipsatisfaction	social	female
0.0236125	highfriendshipsatisfaction	social	female
0.00930399	highfriendshipsatisfaction	social	female
0.0379596	highfriendshipsatisfaction	social	female
0.018285	highfriendshipsatisfaction	social	female
0.00255886	highfriendshipsatisfaction	social	female
0.0673657	highfriendshipsatisfaction	social	female
0.0731506	highfriendshipsatisfaction	social	female
-0.0124951	highfriendshipsatisfaction	social	female
0.0361127	highfriendshipsatisfaction	social	female
0.027644	highfriendshipsatisfaction	social	female
0.0182933	highfriendshipsatisfaction	social	female
0.0393392	highfriendshipsatisfaction	social	female
0.0467448	highfriendshipsatisfaction	social	female
0.0527577	highfriendshipsatisfaction	social	female
0.0183305	highfriendshipsatisfaction	social	female
0.0355585	highfriendshipsatisfaction	social	female
0.01675	highfriendshipsatisfaction	social	female
0.0164461	highfriendshipsatisfaction	social	female
0.0108174	highfriendshipsatisfaction	social	female
0.023255	highfriendshipsatisfaction	social	female
0.0311827	highfriendshipsatisfaction	social	female
0.0363752	highfriendshipsatisfaction	social	female
0.0532544	highfriendshipsatisfaction	social	female
0.0120722	highfriendshipsatisfaction	social	female
-1.53542e-05	highfriendshipsatisfaction	social	female
0.0528269	highfriendshipsatisfaction	social	female
0.0201874	highfriendshipsatisfaction	social	female
0.014197	highfriendshipsatisfaction	social	female
0.00496166	highfriendshipsatisfaction	social	female
0.0306148	highfriendshipsatisfaction	social	female
0.00739713	highfriendshipsatisfaction	social	female
0.0402241	highfriendshipsatisfaction	social	female
0.0383914	highfriendshipsatisfaction	social	female
0.0285514	highfriendshipsatisfaction	social	female
0.0483876	highfriendshipsatisfaction	social	female
0.00415143	highfriendshipsatisfaction	social	female
0.0592977	highfriendshipsatisfaction	social	female
0.0412507	highfriendshipsatisfaction	social	female
[truncated: 78,001 more rows]

## Sheet: Figure4
region	female_r2	male_r2	all_r2	network	hemisphere
AI_L	0.0488087	0.132579	0.120467	intermediate	left
AI_R	0.0186624	0.06893	0.0529374	intermediate	right
AM_L	0.00749818	0.0738001	0.0598725	limbic	left
AM_R	0.00167371	0.0572551	0.0367205	limbic	right
Cereb_L	0.0183168	0.0781797	0.0619318	intermediate	left
Cereb_R	0.0136168	0.0775742	0.0599858	intermediate	right
FG_L	0.000799951	0.0539439	0.0347408	visual_sensory	left
FG_R	0.0321309	0.0856043	0.0635218	visual_sensory	right
FP	0.0478582	0.0869356	0.0975168	higher_associative	middle
HC_L	0.00325113	0.0974284	0.0715855	limbic	left
HC_R	0.0348512	0.135529	0.111422	limbic	right
IFG_L	0.0269143	0.106105	0.0764506	intermediate	left
IFG_R	0.0540055	0.0940102	0.0896096	intermediate	right
MTG_L	0.0164348	0.0519229	0.0388308	higher_associative	left
MTG_R	0.0495951	0.0923652	0.0890476	higher_associative	right
MTV5_L	0.0251681	0.0343188	0.0439463	visual_sensory	left
MTV5_R	0.0511718	0.106705	0.107325	visual_sensory	right
NAC_L	0.0485565	0.119042	0.104472	limbic	left
NAC_R	0.0489502	0.107555	0.0878923	limbic	right
PCC	0.0288045	0.122082	0.0927071	higher_associative	middle
Prec	0.0124285	0.0642494	0.0661579	higher_associative	middle
SMA_L	0.055333	0.0976056	0.0963067	intermediate	left
SMA_R	0.063138	0.0901058	0.105986	intermediate	right
SMG_L	0.00513	0.0545111	0.0441516	intermediate	left
SMG_R	0.0267711	0.0774474	0.0809746	intermediate	right
TPJ_L	0.0821585	0.13248	0.155795	higher_associative	left
TPJ_R	0.0460319	0.126942	0.118555	higher_associative	right
TP_L	0.00292913	0.0541954	0.0324483	higher_associative	left
TP_R	0.00302847	0.0309981	0.0198302	higher_associative	right
aMCC	0.0640714	0.13294	0.154842	intermediate	middle
dmPFC	0.0167329	0.0795144	0.0747449	higher_associative	middle
pMCC	0.00514344	0.0226921	0.00962119	higher_associative	middle
pSTS_L	0.0686455	0.139098	0.145189	visual_sensory	left
pSTS_R	0.0749851	0.157272	0.154875	visual_sensory	right
rACC	0.0438571	0.0962668	0.100801	limbic	middle
vmPFC	0.0607166	0.0807523	0.0843611	limbic	middle

## Sheet: Figure5
param estimates	var	color	region
0.0320947	socialjob	female	AM_R
0.0249251	socialjob	female	AM_R
0.0182918	socialjob	female	AM_R
0.0330953	socialjob	female	AM_R
-0.00629514	socialjob	female	AM_R
-0.00540879	socialjob	female	AM_R
0.0154708	socialjob	female	AM_R
0.0491709	socialjob	female	AM_R
0.000521416	socialjob	female	AM_R
0.028458	socialjob	female	AM_R
0.0072134	socialjob	female	AM_R
0.00941507	socialjob	female	AM_R
-0.0089408	socialjob	female	AM_R
-0.00490998	socialjob	female	AM_R
-0.00614321	socialjob	female	AM_R
-0.0100385	socialjob	female	AM_R
0.0301529	socialjob	female	AM_R
0.0225562	socialjob	female	AM_R
-0.0136178	socialjob	female	AM_R
0.00378618	socialjob	female	AM_R
0.0114773	socialjob	female	AM_R
0.0191877	socialjob	female	AM_R
0.0112313	socialjob	female	AM_R
0.0226664	socialjob	female	AM_R
0.00823004	socialjob	female	AM_R
0.000333477	socialjob	female	AM_R
-0.00160312	socialjob	female	AM_R
0.0403114	socialjob	female	AM_R
0.0134833	socialjob	female	AM_R
-0.00429978	socialjob	female	AM_R
0.00352188	socialjob	female	AM_R
-0.00701029	socialjob	female	AM_R
0.0202216	socialjob	female	AM_R
-0.00487972	socialjob	female	AM_R
0.0104121	socialjob	female	AM_R
-0.0204136	socialjob	female	AM_R
0.0249099	socialjob	female	AM_R
-0.0044673	socialjob	female	AM_R
-0.00484584	socialjob	female	AM_R
0.00988966	socialjob	female	AM_R
0.0104891	socialjob	female	AM_R
-0.000171924	socialjob	female	AM_R
-0.0189946	socialjob	female	AM_R
0.00158198	socialjob	female	AM_R
0.00198983	socialjob	female	AM_R
-0.01593	socialjob	female	AM_R
-0.0136284	socialjob	female	AM_R
-0.000418398	socialjob	female	AM_R
0.0194811	socialjob	female	AM_R
0.0132705	socialjob	female	AM_R
-0.0053308	socialjob	female	AM_R
0.00454912	socialjob	female	AM_R
-0.0346001	socialjob	female	AM_R
0.0156913	socialjob	female	AM_R
0.000827507	socialjob	female	AM_R
0.0170542	socialjob	female	AM_R
-0.0151529	socialjob	female	AM_R
-0.0174007	socialjob	female	AM_R
0.0254069	socialjob	female	AM_R
-0.0042407	socialjob	female	AM_R
-0.00180131	socialjob	female	AM_R
0.0012937	socialjob	female	AM_R
0.0274663	socialjob	female	AM_R
0.00440737	socialjob	female	AM_R
0.0114091	socialjob	female	AM_R
-0.02557	socialjob	female	AM_R
-0.0331302	socialjob	female	AM_R
-0.041289	socialjob	female	AM_R
-0.00632625	socialjob	female	AM_R
-0.0177239	socialjob	female	AM_R
0.0134009	socialjob	female	AM_R
-0.012569	socialjob	female	AM_R
0.00346922	socialjob	female	AM_R
-0.00291479	socialjob	female	AM_R
0.00108089	socialjob	female	AM_R
0.0277276	socialjob	female	AM_R
-0.0100295	socialjob	female	AM_R
0.0104905	socialjob	female	AM_R
-0.00800975	socialjob	female	AM_R
-0.0191097	socialjob	female	AM_R
-0.033842	socialjob	female	AM_R
-0.0267611	socialjob	female	AM_R
-0.0187903	socialjob	female	AM_R
0.00604082	socialjob	female	AM_R
0.0268241	socialjob	female	AM_R
0.00120504	socialjob	female	AM_R
0.0324802	socialjob	female	AM_R
0.00814266	socialjob	female	AM_R
0.0187136	socialjob	female	AM_R
0.00445182	socialjob	female	AM_R
0.00941376	socialjob	female	AM_R
-0.0196043	socialjob	female	AM_R
0.024039	socialjob	female	AM_R
-0.0138672	socialjob	female	AM_R
0.0305276	socialjob	female	AM_R
0.0231682	socialjob	female	AM_R
0.00135237	socialjob	female	AM_R
0.00355751	socialjob	female	AM_R
0.00561522	socialjob	female	AM_R
0.031876	socialjob	female	AM_R
0.0129699	socialjob	female	AM_R
0.00651738	socialjob	female	AM_R
0.0259217	socialjob	female	AM_R
0.022229	socialjob	female	AM_R
0.0146436	socialjob	female	AM_R
-0.00792561	socialjob	female	AM_R
0.0272155	socialjob	female	AM_R
-0.00964247	socialjob	female	AM_R
-0.013863	socialjob	female	AM_R
0.0230171	socialjob	female	AM_R
-0.0178048	socialjob	female	AM_R
-0.000303375	socialjob	female	AM_R
-0.0228674	socialjob	female	AM_R
-0.0236859	socialjob	female	AM_R
-0.0248683	socialjob	female	AM_R
0.0170986	socialjob	female	AM_R
0.0133723	socialjob	female	AM_R
-0.00522714	socialjob	female	AM_R
-0.00296582	socialjob	female	AM_R
0.0243348	socialjob	female	AM_R
0.0456249	socialjob	female	AM_R
0.00175918	socialjob	female	AM_R
-0.0261932	socialjob	female	AM_R
-0.00245926	socialjob	female	AM_R
0.00450593	socialjob	female	AM_R
0.00887108	socialjob	female	AM_R
0.0174294	socialjob	female	AM_R
0.00647078	socialjob	female	AM_R
0.000654091	socialjob	female	AM_R
-0.00404797	socialjob	female	AM_R
0.0167778	socialjob	female	AM_R
0.0307556	socialjob	female	AM_R
-0.00135446	socialjob	female	AM_R
0.00399085	socialjob	female	AM_R
0.0308527	socialjob	female	AM_R
-0.0130232	socialjob	female	AM_R
0.0315167	socialjob	female	AM_R
0.0328713	socialjob	female	AM_R
0.0212991	socialjob	female	AM_R
0.0160614	socialjob	female	AM_R
-0.00712735	socialjob	female	AM_R
-0.00186453	socialjob	female	AM_R
-0.010366	socialjob	female	AM_R
0.0135246	socialjob	female	AM_R
0.0100967	socialjob	female	AM_R
0.00732619	socialjob	female	AM_R
0.0274701	socialjob	female	AM_R
-0.00696765	socialjob	female	AM_R
0.00067692	socialjob	female	AM_R
-0.00745675	socialjob	female	AM_R
-0.00720277	socialjob	female	AM_R
0.0208843	socialjob	female	AM_R
-0.0261067	socialjob	female	AM_R
-0.0169531	socialjob	female	AM_R
0.00240795	socialjob	female	AM_R
0.00106451	socialjob	female	AM_R
-0.0125202	socialjob	female	AM_R
-0.0412642	socialjob	female	AM_R
-0.0180572	socialjob	female	AM_R
0.00566485	socialjob	female	AM_R
-0.0128941	socialjob	female	AM_R
0.0341571	socialjob	female	AM_R
0.0257083	socialjob	female	AM_R
-0.00801676	socialjob	female	AM_R
0.00806158	socialjob	female	AM_R
0.00576074	socialjob	female	AM_R
0.0162024	socialjob	female	AM_R
-0.0153346	socialjob	female	AM_R
-0.0177614	socialjob	female	AM_R
-0.00703736	socialjob	female	AM_R
-0.00611322	socialjob	female	AM_R
-0.0222982	socialjob	female	AM_R
0.0270504	socialjob	female	AM_R
0.00971221	socialjob	female	AM_R
-0.000201521	socialjob	female	AM_R
0.00778233	socialjob	female	AM_R
0.0321621	socialjob	female	AM_R
0.00587719	socialjob	female	AM_R
-0.00216435	socialjob	female	AM_R
0.0121194	socialjob	female	AM_R
-0.00779299	socialjob	female	AM_R
-0.000549433	socialjob	female	AM_R
0.00483839	socialjob	female	AM_R
0.0199948	socialjob	female	AM_R
-0.00658285	socialjob	female	AM_R
0.0171051	socialjob	female	AM_R
0.0178715	socialjob	female	AM_R
0.0185051	socialjob	female	AM_R
0.0358051	socialjob	female	AM_R
0.0291116	socialjob	female	AM_R
-0.0051437	socialjob	female	AM_R
0.00254742	socialjob	female	AM_R
0.0270035	socialjob	female	AM_R
-0.00502502	socialjob	female	AM_R
-0.0191584	socialjob	female	AM_R
0.0385562	socialjob	female	AM_R
0.00965132	socialjob	female	AM_R
0.00956421	socialjob	female	AM_R
0.00224395	socialjob	female	AM_R
-0.00887611	socialjob	female	AM_R
-0.00882114	socialjob	female	AM_R
0.012535	socialjob	female	AM_R
0.0102646	socialjob	female	AM_R
0.00203924	socialjob	female	AM_R
0.00175501	socialjob	female	AM_R
-0.0210334	socialjob	female	AM_R
0.00233715	socialjob	female	AM_R
-0.0155425	socialjob	female	AM_R
0.0297997	socialjob	female	AM_R
-0.0103815	socialjob	female	AM_R
-0.0178346	socialjob	female	AM_R
0.0109833	socialjob	female	AM_R
0.0256174	socialjob	female	AM_R
0.0273595	socialjob	female	AM_R
0.0427865	socialjob	female	AM_R
-0.0052869	socialjob	female	AM_R
0.0178735	socialjob	female	AM_R
0.0037996	socialjob	female	AM_R
-0.00842444	socialjob	female	AM_R
-0.0049237	socialjob	female	AM_R
-0.0129815	socialjob	female	AM_R
-0.0207592	socialjob	female	AM_R
0.00975476	socialjob	female	AM_R
0.00307294	socialjob	female	AM_R
0.0332398	socialjob	female	AM_R
0.000379148	socialjob	female	AM_R
0.0447542	socialjob	female	AM_R
0.0398319	socialjob	female	AM_R
0.0350224	socialjob	female	AM_R
0.0154675	socialjob	female	AM_R
0.00803097	socialjob	female	AM_R
-0.0220524	socialjob	female	AM_R
0.0296499	socialjob	female	AM_R
0.00674969	socialjob	female	AM_R
0.0208545	socialjob	female	AM_R
0.0103421	socialjob	female	AM_R
0.0223581	socialjob	female	AM_R
0.0220413	socialjob	female	AM_R
-0.00369424	socialjob	female	AM_R
0.0365471	socialjob	female	AM_R
0.0290413	socialjob	female	AM_R
-0.00528284	socialjob	female	AM_R
0.0368572	socialjob	female	AM_R
0.00162038	socialjob	female	AM_R
0.0270474	socialjob	female	AM_R
-0.00989172	socialjob	female	AM_R
0.00241178	socialjob	female	AM_R
0.0379537	socialjob	female	AM_R
0.0337262	socialjob	female	AM_R
0.0445005	socialjob	female	AM_R
0.0100682	socialjob	female	AM_R
0.0434545	socialjob	female	AM_R
0.0192924	socialjob	female	AM_R
0.00624762	socialjob	female	AM_R
0.0102617	socialjob	female	AM_R
0.00295855	socialjob	female	AM_R
0.0219421	socialjob	female	AM_R
0.0344728	socialjob	female	AM_R
0.0158828	socialjob	female	AM_R
0.0222868	socialjob	female	AM_R
0.00160759	socialjob	female	AM_R
-0.0239965	socialjob	female	AM_R
-0.0334726	socialjob	female	AM_R
-0.00682145	socialjob	female	AM_R
0.0208113	socialjob	female	AM_R
-0.0251922	socialjob	female	AM_R
0.00534947	socialjob	female	AM_R
0.014383	socialjob	female	AM_R
0.00764932	socialjob	female	AM_R
0.0062275	socialjob	female	AM_R
-0.00400031	socialjob	female	AM_R
0.011599	socialjob	female	AM_R
0.00896488	socialjob	female	AM_R
0.00207322	socialjob	female	AM_R
-0.00319115	socialjob	female	AM_R
-0.0203257	socialjob	female	AM_R
0.0332641	socialjob	female	AM_R
0.0107048	socialjob	female	AM_R
-0.00240948	socialjob	female	AM_R
0.0055477	socialjob	female	AM_R
-0.00829103	socialjob	female	AM_R
0.0039532	socialjob	female	AM_R
-0.00157192	socialjob	female	AM_R
-0.00783449	socialjob	female	AM_R
0.0133903	socialjob	female	AM_R
0.0027167	socialjob	female	AM_R
-0.0108233	socialjob	female	AM_R
-0.0199895	socialjob	female	AM_R
-0.0119266	socialjob	female	AM_R
-0.024016	socialjob	female	AM_R
0.0250332	socialjob	female	AM_R
0.00293878	socialjob	female	AM_R
-0.00879079	socialjob	female	AM_R
0.0191503	socialjob	female	AM_R
-0.00643096	socialjob	female	AM_R
0.00874669	socialjob	female	AM_R
0.00314149	socialjob	female	AM_R
0.0115647	socialjob	female	AM_R
0.000738051	socialjob	female	AM_R
0.00141516	socialjob	female	AM_R
-0.0158297	socialjob	female	AM_R
-0.000896212	socialjob	female	AM_R
0.00130011	socialjob	female	AM_R
-0.00825721	socialjob	female	AM_R
0.00604687	socialjob	female	AM_R
0.00200355	socialjob	female	AM_R
0.00375504	socialjob	female	AM_R
0.0105937	socialjob	female	AM_R
0.00499098	socialjob	female	AM_R
0.00177856	socialjob	female	AM_R
-0.00626693	socialjob	female	AM_R
0.00448508	socialjob	female	AM_R
-0.00791279	socialjob	female	AM_R
0.0307671	socialjob	female	AM_R
0.0132536	socialjob	female	AM_R
0.00843593	socialjob	female	AM_R
0.0123876	socialjob	female	AM_R
-0.00490524	socialjob	female	AM_R
0.0047104	socialjob	female	AM_R
0.0155941	socialjob	female	AM_R
-0.00192094	socialjob	female	AM_R
0.00123063	socialjob	female	AM_R
-0.00621908	socialjob	female	AM_R
0.00923955	socialjob	female	AM_R
-0.00589366	socialjob	female	AM_R
-0.00979518	socialjob	female	AM_R
-0.00852912	socialjob	female	AM_R
-0.00721742	socialjob	female	AM_R
-0.0126846	socialjob	female	AM_R
-0.00941671	socialjob	female	AM_R
0.0264269	socialjob	female	AM_R
-0.00967844	socialjob	female	AM_R
0.022345	socialjob	female	AM_R
-0.0315278	socialjob	female	AM_R
-0.0221383	socialjob	female	AM_R
-0.00549425	socialjob	female	AM_R
-0.00517732	socialjob	female	AM_R
-0.00081658	socialjob	female	AM_R
-0.00251005	socialjob	female	AM_R
-0.0104282	socialjob	female	AM_R
-0.00265077	socialjob	female	AM_R
-0.0090748	socialjob	female	AM_R
0.0110598	socialjob	female	AM_R
-0.0055531	socialjob	female	AM_R
0.0158605	socialjob	female	AM_R
0.0106402	socialjob	female	AM_R
0.00821403	socialjob	female	AM_R
-0.0114838	socialjob	female	AM_R
-0.000683426	socialjob	female	AM_R
-0.0195095	socialjob	female	AM_R
-0.00595338	socialjob	female	AM_R
-0.0051699	socialjob	female	AM_R
-0.0140455	socialjob	female	AM_R
-0.0207467	socialjob	female	AM_R
0.0231121	socialjob	female	AM_R
0.0140699	socialjob	female	AM_R
-0.0187997	socialjob	female	AM_R
0.00553188	socialjob	female	AM_R
0.00899259	socialjob	female	AM_R
0.00412703	socialjob	female	AM_R
0.0284618	socialjob	female	AM_R
0.000463471	socialjob	female	AM_R
-0.00399538	socialjob	female	AM_R
-0.000517386	socialjob	female	AM_R
0.00401373	socialjob	female	AM_R
0.00421924	socialjob	female	AM_R
-0.0211203	socialjob	female	AM_R
-0.0180551	socialjob	female	AM_R
0.00199248	socialjob	female	AM_R
-0.00491604	socialjob	female	AM_R
-0.0108136	socialjob	female	AM_R
-0.00580873	socialjob	female	AM_R
0.018282	socialjob	female	AM_R
-0.0254001	socialjob	female	AM_R
0.0245807	socialjob	female	AM_R
-0.00077686	socialjob	female	AM_R
0.00456169	socialjob	female	AM_R
0.00404996	socialjob	female	AM_R
0.00423339	socialjob	female	AM_R
0.00494508	socialjob	female	AM_R
-0.039149	socialjob	female	AM_R
-0.0462384	socialjob	female	AM_R
0.0211808	socialjob	female	AM_R
-0.000350145	socialjob	female	AM_R
-0.00707362	socialjob	female	AM_R
0.00565239	socialjob	female	AM_R
-0.00932682	socialjob	female	AM_R
0.0201969	socialjob	female	AM_R
0.0205345	socialjob	female	AM_R
0.0222353	socialjob	female	AM_R
-0.0066491	socialjob	female	AM_R
-0.00192296	socialjob	female	AM_R
0.00433089	socialjob	female	AM_R
-0.0200442	socialjob	female	AM_R
0.00891266	socialjob	female	AM_R
0.0234135	socialjob	female	AM_R
-0.0187132	socialjob	female	AM_R
0.00544549	socialjob	female	AM_R
-0.0197138	socialjob	female	AM_R
-0.0250253	socialjob	female	AM_R
0.0322169	socialjob	female	AM_R
0.0156657	socialjob	female	AM_R
0.0158407	socialjob	female	AM_R
0.0040323	socialjob	female	AM_R
-0.0013659	socialjob	female	AM_R
0.0054189	socialjob	female	AM_R
0.00650509	socialjob	female	AM_R
-0.000796477	socialjob	female	AM_R
0.0110532	socialjob	female	AM_R
0.0246283	socialjob	female	AM_R
0.0191381	socialjob	female	AM_R
-0.0180978	socialjob	female	AM_R
-0.0138464	socialjob	female	AM_R
0.0246697	socialjob	female	AM_R
0.00914043	socialjob	female	AM_R
0.0177047	socialjob	female	AM_R
0.0117411	socialjob	female	AM_R
0.0118797	socialjob	female	AM_R
0.029439	socialjob	female	AM_R
0.00640614	socialjob	female	AM_R
0.00870588	socialjob	female	AM_R
0.00276456	socialjob	female	AM_R
0.0150986	socialjob	female	AM_R
0.00987957	socialjob	female	AM_R
0.00766754	socialjob	female	AM_R
0.00675552	socialjob	female	AM_R
0.0151432	socialjob	female	AM_R
-0.000293425	socialjob	female	AM_R
-0.0208078	socialjob	female	AM_R
-0.00522844	socialjob	female	AM_R
0.027312	socialjob	female	AM_R
0.00190708	socialjob	female	AM_R
-0.0217275	socialjob	female	AM_R
0.0077818	socialjob	female	AM_R
-0.00676107	socialjob	female	AM_R
0.0288366	socialjob	female	AM_R
0.0161584	socialjob	female	AM_R
0.0162717	socialjob	female	AM_R
0.0305712	socialjob	female	AM_R
0.0302465	socialjob	female	AM_R
0.0128481	socialjob	female	AM_R
-0.0144004	socialjob	female	AM_R
0.0214609	socialjob	female	AM_R
0.0134906	socialjob	female	AM_R
0.00360343	socialjob	female	AM_R
-0.0142457	socialjob	female	AM_R
0.0108509	socialjob	female	AM_R
-0.00427899	socialjob	female	AM_R
0.0182286	socialjob	female	AM_R
0.0221748	socialjob	female	AM_R
-0.0135931	socialjob	female	AM_R
0.0170395	socialjob	female	AM_R
0.00781416	socialjob	female	AM_R
0.00262164	socialjob	female	AM_R
-0.0167653	socialjob	female	AM_R
0.018332	socialjob	female	AM_R
-0.00922645	socialjob	female	AM_R
-0.000500608	socialjob	female	AM_R
0.0270127	socialjob	female	AM_R
-0.010872	socialjob	female	AM_R
0.0154024	socialjob	female	AM_R
-0.00710939	socialjob	female	AM_R
-0.0111204	socialjob	female	AM_R
-0.0392499	socialjob	female	AM_R
0.0146107	socialjob	female	AM_R
-0.00408388	socialjob	female	AM_R
0.0333052	socialjob	female	AM_R
0.0147476	socialjob	female	AM_R
-0.00337553	socialjob	female	AM_R
0.0230175	socialjob	female	AM_R
0.0175117	socialjob	female	AM_R
-0.0262456	socialjob	female	AM_R
-0.0203601	socialjob	female	AM_R
-0.000246006	socialjob	female	AM_R
0.0156733	socialjob	female	AM_R
0.0197569	socialjob	female	AM_R
-0.00462791	socialjob	female	AM_R
0.00265099	socialjob	female	AM_R
0.0105342	socialjob	female	AM_R
-0.00183235	socialjob	female	AM_R
0.00236359	socialjob	female	AM_R
0.0233612	socialjob	female	AM_R
0.0215401	socialjob	female	AM_R
-0.000351623	socialjob	female	AM_R
0.0176956	socialjob	female	AM_R
-0.0241369	socialjob	female	AM_R
0.0249765	socialjob	female	AM_R
0.00771044	socialjob	female	AM_R
-0.000285691	socialjob	female	AM_R
0.0262342	socialjob	female	AM_R
-0.009129	socialjob	female	AM_R
-0.0339961	socialjob	female	AM_R
0.00247597	socialjob	female	AM_R
0.0120377	socialjob	female	AM_R
0.00166318	socialjob	female	AM_R
0.00546753	socialjob	female	AM_R
-5.89608e-05	socialjob	female	AM_R
-0.0101773	socialjob	female	AM_R
-0.00199275	socialjob	female	AM_R
0.0010892	socialjob	female	AM_R
0.0109751	socialjob	female	AM_R
-0.00734223	socialjob	female	AM_R
0.0289741	socialjob	female	AM_R
0.0241912	socialjob	female	AM_R
0.0165363	socialjob	female	AM_R
0.0191463	socialjob	female	AM_R
0.00692281	socialjob	female	AM_R
0.0256437	socialjob	female	AM_R
0.00539388	socialjob	female	AM_R
0.0157208	socialjob	female	AM_R
-0.0134026	socialjob	female	AM_R
-0.000753962	socialjob	female	AM_R
-0.00204803	socialjob	female	AM_R
0.01131	socialjob	female	AM_R
0.000592491	socialjob	female	AM_R
-0.0156254	socialjob	female	AM_R
-0.000493978	socialjob	female	AM_R
-0.0329657	socialjob	female	AM_R
0.00218072	socialjob	female	AM_R
0.000666584	socialjob	female	AM_R
0.0184162	socialjob	female	AM_R
0.0271561	socialjob	female	AM_R
0.0156929	socialjob	female	AM_R
0.0214218	socialjob	female	AM_R
0.00532301	socialjob	female	AM_R
0.0077007	socialjob	female	AM_R
0.000214591	socialjob	female	AM_R
0.0201992	socialjob	female	AM_R
0.00558551	socialjob	female	AM_R
0.0152858	socialjob	female	AM_R
0.0277754	socialjob	female	AM_R
0.0282608	socialjob	female	AM_R
0.0385776	socialjob	female	AM_R
0.00354332	socialjob	female	AM_R
0.00189108	socialjob	female	AM_R
0.00978495	socialjob	female	AM_R
0.00399623	socialjob	female	AM_R
-0.0160466	socialjob	female	AM_R
-0.0520903	socialjob	female	AM_R
0.0149464	socialjob	female	AM_R
-0.00867874	socialjob	female	AM_R
0.00348015	socialjob	female	AM_R
-0.010461	socialjob	female	AM_R
0.0152206	socialjob	female	AM_R
0.0223934	socialjob	female	AM_R
-0.00371096	socialjob	female	AM_R
-0.00381228	socialjob	female	AM_R
-0.0169973	socialjob	female	AM_R
0.0117705	socialjob	female	AM_R
0.0198585	socialjob	female	AM_R
0.0130469	socialjob	female	AM_R
0.00373489	socialjob	female	AM_R
-0.016704	socialjob	female	AM_R
9.51318e-05	socialjob	female	AM_R
0.0101815	socialjob	female	AM_R
-0.0134519	socialjob	female	AM_R
0.00577023	socialjob	female	AM_R
0.0160185	socialjob	female	AM_R
0.00779895	socialjob	female	AM_R
-0.000471495	socialjob	female	AM_R
0.0109931	socialjob	female	AM_R
-0.0324531	socialjob	female	AM_R
-0.00110984	socialjob	female	AM_R
-0.0132101	socialjob	female	AM_R
-0.0355293	socialjob	female	AM_R
-0.0219676	socialjob	female	AM_R
-0.045206	socialjob	female	AM_R
-0.0219775	socialjob	female	AM_R
0.00825823	socialjob	female	AM_R
-0.0318916	socialjob	female	AM_R
0.0121826	socialjob	female	AM_R
-0.0417034	socialjob	female	AM_R
0.0259317	socialjob	female	AM_R
0.00798693	socialjob	female	AM_R
0.00952331	socialjob	female	AM_R
-0.00991933	socialjob	female	AM_R
0.0230465	socialjob	female	AM_R
0.0194649	socialjob	female	AM_R
-0.0100504	socialjob	female	AM_R
0.00390403	socialjob	female	AM_R
0.00468222	socialjob	female	AM_R
-0.00451679	socialjob	female	AM_R
-0.0169628	socialjob	female	AM_R
-0.017873	socialjob	female	AM_R
0.0010993	socialjob	female	AM_R
0.0142189	socialjob	female	AM_R
-0.0213933	socialjob	female	AM_R
0.020772	socialjob	female	AM_R
-0.00485578	socialjob	female	AM_R
0.00467007	socialjob	female	AM_R
-0.0240665	socialjob	female	AM_R
-0.0231567	socialjob	female	AM_R
-0.0273875	socialjob	female	AM_R
-0.0242652	socialjob	female	AM_R
-0.00496834	socialjob	female	AM_R
0.00988076	socialjob	female	AM_R
0.00381434	socialjob	female	AM_R
-0.0050893	socialjob	female	AM_R
-0.00709883	socialjob	female	AM_R
-0.0148039	socialjob	female	AM_R
-0.0115724	socialjob	female	AM_R
-0.00378124	socialjob	female	AM_R
-0.00672237	socialjob	female	AM_R
-0.0266994	socialjob	female	AM_R
0.00074942	socialjob	female	AM_R
0.00557193	socialjob	female	AM_R
0.010564	socialjob	female	AM_R
-0.00589447	socialjob	female	AM_R
0.0175544	socialjob	female	AM_R
-0.00923079	socialjob	female	AM_R
0.01223	socialjob	female	AM_R
-0.0399201	socialjob	female	AM_R
0.00629669	socialjob	female	AM_R
-0.00144966	socialjob	female	AM_R
-0.000922542	socialjob	female	AM_R
0.00763584	socialjob	female	AM_R
0.0198657	socialjob	female	AM_R
-0.00293059	socialjob	female	AM_R
0.000148078	socialjob	female	AM_R
0.0161099	socialjob	female	AM_R
0.00868893	socialjob	female	AM_R
0.0294218	socialjob	female	AM_R
-0.013345	socialjob	female	AM_R
0.01692	socialjob	female	AM_R
0.0211324	socialjob	female	AM_R
0.00360477	socialjob	female	AM_R
0.00867735	socialjob	female	AM_R
-0.00540183	socialjob	female	AM_R
0.0123138	socialjob	female	AM_R
0.0133425	socialjob	female	AM_R
-0.0356918	socialjob	female	AM_R
-0.00811953	socialjob	female	AM_R
-0.00746599	socialjob	female	AM_R
0.00977493	socialjob	female	AM_R
-0.00405495	socialjob	female	AM_R
0.0098112	socialjob	female	AM_R
-0.0120603	socialjob	female	AM_R
0.0217033	socialjob	female	AM_R
-0.00680158	socialjob	female	AM_R
-0.000880226	socialjob	female	AM_R
-0.0120655	socialjob	female	AM_R
0.0197954	socialjob	female	AM_R
0.00445539	socialjob	female	AM_R
-0.00363725	socialjob	female	AM_R
-0.000466438	socialjob	female	AM_R
-0.0044976	socialjob	female	AM_R
-0.00499696	socialjob	female	AM_R
0.00846903	socialjob	female	AM_R
-0.0073685	socialjob	female	AM_R
-0.0031071	socialjob	female	AM_R
-0.0176586	socialjob	female	AM_R
0.0169703	socialjob	female	AM_R
-0.00948832	socialjob	female	AM_R
0.0112315	socialjob	female	AM_R
0.00509045	socialjob	female	AM_R
0.00349573	socialjob	female	AM_R
-0.036793	socialjob	female	AM_R
0.00662338	socialjob	female	AM_R
0.0036608	socialjob	female	AM_R
0.00917913	socialjob	female	AM_R
0.0175491	socialjob	female	AM_R
0.00897763	socialjob	female	AM_R
0.0015655	socialjob	female	AM_R
0.00147264	socialjob	female	AM_R
0.0163695	socialjob	female	AM_R
-0.000685569	socialjob	female	AM_R
-0.0111831	socialjob	female	AM_R
-0.00309593	socialjob	female	AM_R
0.00335704	socialjob	female	AM_R
0.00193308	socialjob	female	AM_R
0.0210517	socialjob	female	AM_R
0.00949269	socialjob	female	AM_R
-0.0199227	socialjob	female	AM_R
0.0141698	socialjob	female	AM_R
-0.00622274	socialjob	female	AM_R
0.00411076	socialjob	female	AM_R
-0.0167079	socialjob	female	AM_R
0.00710798	socialjob	female	AM_R
-0.0150585	socialjob	female	AM_R
-0.00129101	socialjob	female	AM_R
0.00992246	socialjob	female	AM_R
-0.00673605	socialjob	female	AM_R
-0.0253977	socialjob	female	AM_R
0.00184044	socialjob	female	AM_R
0.0132487	socialjob	female	AM_R
0.005547	socialjob	female	AM_R
-0.00363332	socialjob	female	AM_R
-0.00534731	socialjob	female	AM_R
0.00308107	socialjob	female	AM_R
0.0202359	socialjob	female	AM_R
-0.00836305	socialjob	female	AM_R
0.0172114	socialjob	female	AM_R
0.00911318	socialjob	female	AM_R
-0.0122271	socialjob	female	AM_R
-0.0133344	socialjob	female	AM_R
0.0205395	socialjob	female	AM_R
0.02544	socialjob	female	AM_R
0.00407764	socialjob	female	AM_R
0.0210829	socialjob	female	AM_R
-0.000464513	socialjob	female	AM_R
-0.0167789	socialjob	female	AM_R
-0.0270345	socialjob	female	AM_R
-0.00061849	socialjob	female	AM_R
0.00417395	socialjob	female	AM_R
-0.0028619	socialjob	female	AM_R
-0.00445405	socialjob	female	AM_R
0.0131992	socialjob	female	AM_R
-0.0176881	socialjob	female	AM_R
0.0161495	socialjob	female	AM_R
0.000765422	socialjob	female	AM_R
0.00442834	socialjob	female	AM_R
-0.0085851	socialjob	female	AM_R
-0.0410323	socialjob	female	AM_R
-0.001318	socialjob	female	AM_R
-0.0169943	socialjob	female	AM_R
-0.0134719	socialjob	female	AM_R
-0.00330493	socialjob	female	AM_R
-0.00197724	socialjob	female	AM_R
0.0091157	socialjob	female	AM_R
-0.00990844	socialjob	female	AM_R
0.0179085	socialjob	female	AM_R
0.0219254	socialjob	female	AM_R
-0.00668996	socialjob	female	AM_R
-0.00404467	socialjob	female	AM_R
-0.00291683	socialjob	female	AM_R
0.0201848	socialjob	female	AM_R
-0.00469966	socialjob	female	AM_R
0.0115093	socialjob	female	AM_R
0.0160587	socialjob	female	AM_R
-0.0178239	socialjob	female	AM_R
0.00402354	socialjob	female	AM_R
-0.00608012	socialjob	female	AM_R
0.011654	socialjob	female	AM_R
0.0262591	socialjob	female	AM_R
0.0218306	socialjob	female	AM_R
-0.00106725	socialjob	female	AM_R
-0.00914238	socialjob	female	AM_R
0.00742517	socialjob	female	AM_R
0.000636132	socialjob	female	AM_R
0.0279056	socialjob	female	AM_R
-0.00677385	socialjob	female	AM_R
0.0273399	socialjob	female	AM_R
0.00700419	socialjob	female	AM_R
0.00305961	socialjob	female	AM_R
-0.0291293	socialjob	female	AM_R
0.0142403	socialjob	female	AM_R
0.0222597	socialjob	female	AM_R
0.0017015	socialjob	female	AM_R
0.0253124	socialjob	female	AM_R
0.0174522	socialjob	female	AM_R
0.010545	socialjob	female	AM_R
0.0293439	socialjob	female	AM_R
0.0156407	socialjob	female	AM_R
0.00960653	socialjob	female	AM_R
0.0121607	socialjob	female	AM_R
0.00302864	socialjob	female	AM_R
0.00875042	socialjob	female	AM_R
0.0207019	socialjob	female	AM_R
-0.0270204	socialjob	female	AM_R
-0.00664237	socialjob	female	AM_R
-0.0354209	socialjob	female	AM_R
-0.00321415	socialjob	female	AM_R
-0.042677	socialjob	female	AM_R
-0.0248637	socialjob	female	AM_R
-0.00172283	socialjob	female	AM_R
0.00267805	socialjob	female	AM_R
0.0180337	socialjob	female	AM_R
-0.00110861	socialjob	female	AM_R
0.0323009	socialjob	female	AM_R
-0.00601248	socialjob	female	AM_R
0.0292908	socialjob	female	AM_R
-0.00381472	socialjob	female	AM_R
0.018036	socialjob	female	AM_R
0.0258867	socialjob	female	AM_R
0.0106614	socialjob	female	AM_R
0.0439106	socialjob	female	AM_R
0.0403961	socialjob	female	AM_R
-0.000937427	socialjob	female	AM_R
-0.000657885	socialjob	female	AM_R
-0.00803172	socialjob	female	AM_R
0.0154401	socialjob	female	AM_R
0.0100012	socialjob	female	AM_R
0.0340422	socialjob	female	AM_R
0.0151873	socialjob	female	AM_R
-0.00834523	socialjob	female	AM_R
0.0198362	socialjob	female	AM_R
0.033711	socialjob	female	AM_R
0.00885704	socialjob	female	AM_R
-0.0261412	socialjob	female	AM_R
-0.0261496	socialjob	female	AM_R
-0.0133659	socialjob	female	AM_R
0.0207849	socialjob	female	AM_R
-0.027202	socialjob	female	AM_R
0.0102838	socialjob	female	AM_R
-0.00705064	socialjob	female	AM_R
-0.00452808	socialjob	female	AM_R
0.0323745	socialjob	female	AM_R
0.0185653	socialjob	female	AM_R
0.00499994	socialjob	female	AM_R
0.0314212	socialjob	female	AM_R
0.0132678	socialjob	female	AM_R
0.0062771	socialjob	female	AM_R
0.0232731	socialjob	female	AM_R
-0.0139962	socialjob	female	AM_R
0.0252849	socialjob	female	AM_R
0.0110726	socialjob	female	AM_R
0.00176265	socialjob	female	AM_R
-0.00493821	socialjob	female	AM_R
0.00460946	socialjob	female	AM_R
-0.0139114	socialjob	female	AM_R
-0.0109849	socialjob	female	AM_R
-0.0108777	socialjob	female	AM_R
-0.0213888	socialjob	female	AM_R
0.018128	socialjob	female	AM_R
0.00239334	socialjob	female	AM_R
-0.00963377	socialjob	female	AM_R
-0.0238966	socialjob	female	AM_R
-0.0169332	socialjob	female	AM_R
-0.0131747	socialjob	female	AM_R
0.0150431	socialjob	female	AM_R
-0.00784762	socialjob	female	AM_R
-0.00628353	socialjob	female	AM_R
0.0115871	socialjob	female	AM_R
0.0298104	socialjob	female	AM_R
0.0300479	socialjob	female	AM_R
0.00466726	socialjob	female	AM_R
0.0180506	socialjob	female	AM_R
-0.00467994	socialjob	female	AM_R
0.0156942	socialjob	female	AM_R
0.00725867	socialjob	female	AM_R
0.00563589	socialjob	female	AM_R
0.012199	socialjob	female	AM_R
0.0119877	socialjob	female	AM_R
-0.00287045	socialjob	female	AM_R
0.0100202	socialjob	female	AM_R
0.0133782	socialjob	female	AM_R
0.0180631	socialjob	female	AM_R
-0.00578054	socialjob	female	AM_R
0.020069	socialjob	female	AM_R
0.0158864	socialjob	female	AM_R
0.0152199	socialjob	female	AM_R
-0.0130881	socialjob	female	AM_R
0.0324573	socialjob	female	AM_R
0.00389514	socialjob	female	AM_R
-0.00763561	socialjob	female	AM_R
0.00132007	socialjob	female	AM_R
0.0225641	socialjob	female	AM_R
-0.00259594	socialjob	female	AM_R
-0.00316549	socialjob	female	AM_R
-0.0068891	socialjob	female	AM_R
-0.012847	socialjob	female	AM_R
-0.0111038	socialjob	female	AM_R
-0.00624368	socialjob	female	AM_R
0.0128488	socialjob	female	AM_R
0.0207171	socialjob	female	AM_R
0.0053304	socialjob	female	AM_R
0.0107258	socialjob	female	AM_R
-0.026118	socialjob	female	AM_R
-0.00176299	socialjob	female	AM_R
0.0147943	socialjob	female	AM_R
0.0151027	socialjob	female	AM_R
0.00580912	socialjob	female	AM_R
-0.00338357	socialjob	female	AM_R
0.0147337	socialjob	female	AM_R
0.00307876	socialjob	female	AM_R
-0.00497719	socialjob	female	AM_R
-0.00614472	socialjob	female	AM_R
0.0172684	socialjob	female	AM_R
0.022532	socialjob	female	AM_R
0.0371326	socialjob	female	AM_R
-0.0163823	socialjob	female	AM_R
0.0274019	socialjob	female	AM_R
0.00393447	socialjob	female	AM_R
0.016277	socialjob	female	AM_R
0.00126268	socialjob	female	AM_R
-0.00903468	socialjob	female	AM_R
0.013593	socialjob	female	AM_R
0.00190011	socialjob	female	AM_R
0.00645541	socialjob	female	AM_R
0.00407783	socialjob	female	AM_R
0.00970583	socialjob	female	AM_R
-0.00625587	socialjob	female	AM_R
-0.00579072	socialjob	female	AM_R
0.00260139	socialjob	female	AM_R
0.00224235	socialjob	female	AM_R
-0.00646495	socialjob	female	AM_R
-0.0039447	socialjob	female	AM_R
-0.029813	socialjob	female	AM_R
-0.00325799	socialjob	female	AM_R
-0.00958671	socialjob	female	AM_R
0.00645991	socialjob	female	AM_R
0.0323341	socialjob	female	AM_R
-0.0191447	socialjob	female	AM_R
0.00616907	socialjob	female	AM_R
-0.0335597	socialjob	female	AM_R
-0.0434123	socialjob	female	AM_R
-0.0329234	socialjob	female	AM_R
-0.00712769	socialjob	female	AM_R
-0.0337845	socialjob	female	AM_R
0.00715433	socialjob	female	AM_R
-0.0246846	socialjob	female	AM_R
0.0018799	socialjob	female	AM_R
0.0316636	socialjob	female	AM_R
-0.0276838	socialjob	female	AM_R
0.0159078	socialjob	female	AM_R
0.0328635	socialjob	female	AM_R
0.0104693	socialjob	female	AM_R
0.0183884	socialjob	female	AM_R
-0.0144188	socialjob	female	AM_R
-0.00361167	socialjob	female	AM_R
0.0178625	socialjob	female	AM_R
-0.0302305	socialjob	female	AM_R
0.0220587	socialjob	female	AM_R
0.00369218	socialjob	female	AM_R
0.00547085	socialjob	female	AM_R
0.000606546	socialjob	female	AM_R
0.0122139	socialjob	female	AM_R
0.00168718	socialjob	female	AM_R
0.00210676	socialjob	female	AM_R
0.00873836	socialjob	female	AM_R
-0.0159709	socialjob	female	AM_R
0.011152	socialjob	female	AM_R
0.00321644	socialjob	female	AM_R
0.00418718	socialjob	female	AM_R
0.0117558	socialjob	female	AM_R
0.00468516	socialjob	female	AM_R
-0.00174292	socialjob	female	AM_R
0.0160074	socialjob	female	AM_R
0.0121051	socialjob	female	AM_R
-0.00574624	socialjob	female	AM_R
-0.00978157	socialjob	female	AM_R
-0.010998	socialjob	female	AM_R
-0.0170974	socialjob	female	AM_R
-0.0177205	socialjob	female	AM_R
-0.0251306	socialjob	female	AM_R
0.0154812	socialjob	female	AM_R
0.00439701	socialjob	female	AM_R
0.0196489	socialjob	female	AM_R
-0.0138533	socialjob	female	AM_R
0.0114264	socialjob	female	AM_R
-0.0316707	socialjob	female	AM_R
-0.00240923	socialjob	female	AM_R
-0.0214835	socialjob	female	AM_R
-0.000629377	socialjob	female	AM_R
0.00119212	socialjob	female	AM_R
0.00446738	socialjob	female	AM_R
0.0263376	socialjob	female	AM_R
-0.0140816	socialjob	female	AM_R
0.0223124	socialjob	female	AM_R
-0.0283529	socialjob	female	AM_R
-0.0107332	socialjob	female	AM_R
-0.00379798	socialjob	female	AM_R
0.0157871	socialjob	female	AM_R
-0.00619957	socialjob	female	AM_R
0.0327354	socialjob	female	AM_R
0.0223329	socialjob	female	AM_R
0.00417254	socialjob	female	AM_R
0.0282546	socialjob	female	AM_R
-0.00148484	socialjob	female	AM_R
0.0126969	socialjob	female	AM_R
-0.00252366	socialjob	female	AM_R
0.0204899	socialjob	female	AM_R
0.00132029	socialjob	female	AM_R
0.0261559	socialjob	female	AM_R
-0.0292957	socialjob	female	AM_R
-0.00520791	socialjob	female	AM_R
0.00961317	socialjob	female	AM_R
0.0117815	socialjob	female	AM_R
-0.00496705	socialjob	female	AM_R
0.00527549	socialjob	female	AM_R
0.00154314	socialjob	female	AM_R
-0.00324898	socialjob	female	AM_R
0.00991607	socialjob	female	AM_R
0.0104961	socialjob	female	AM_R
0.0129216	socialjob	female	AM_R
-0.00410084	socialjob	female	AM_R
0.023347	socialjob	female	AM_R
0.00487359	socialjob	female	AM_R
-0.0151262	socialjob	female	AM_R
0.0266665	socialjob	female	AM_R
0.0224942	socialjob	female	AM_R
-0.0360426	socialjob	female	AM_R
-0.029803	socialjob	female	AM_R
0.0136515	socialjob	female	AM_R
-0.0125348	socialjob	female	AM_R
-0.0194248	socialjob	female	AM_R
-0.00396448	socialjob	female	AM_R
0.0248343	socialjob	female	AM_R
0.00864116	socialjob	female	AM_R
-0.0045317	socialjob	female	AM_R
0.00545201	socialjob	female	AM_R
0.024759	socialjob	female	AM_R
-0.01262	socialjob	female	AM_R
-0.00253104	socialjob	female	AM_R
-0.0114312	socialjob	female	AM_R
0.0105685	socialjob	female	AM_R
-0.00115449	socialjob	female	AM_R
-0.00129438	socialjob	female	AM_R
0.00607542	socialjob	female	AM_R
0.00865565	socialjob	female	AM_R
0.00757523	highfriendshipsatisfaction	female	AM_R
0.00902603	highfriendshipsatisfaction	female	AM_R
0.0270093	highfriendshipsatisfaction	female	AM_R
0.010589	highfriendshipsatisfaction	female	AM_R
-0.00330089	highfriendshipsatisfaction	female	AM_R
-0.0059817	highfriendshipsatisfaction	female	AM_R
0.0278557	highfriendshipsatisfaction	female	AM_R
0.0370737	highfriendshipsatisfaction	female	AM_R
0.0146736	highfriendshipsatisfaction	female	AM_R
0.024048	highfriendshipsatisfaction	female	AM_R
0.0139453	highfriendshipsatisfaction	female	AM_R
-0.00503431	highfriendshipsatisfaction	female	AM_R
0.0121615	highfriendshipsatisfaction	female	AM_R
-0.0151937	highfriendshipsatisfaction	female	AM_R
0.000849309	highfriendshipsatisfaction	female	AM_R
0.00135751	highfriendshipsatisfaction	female	AM_R
-0.000371018	highfriendshipsatisfaction	female	AM_R
0.00267522	highfriendshipsatisfaction	female	AM_R
0.0155125	highfriendshipsatisfaction	female	AM_R
0.0359263	highfriendshipsatisfaction	female	AM_R
0.0330731	highfriendshipsatisfaction	female	AM_R
0.0141208	highfriendshipsatisfaction	female	AM_R
-0.00427961	highfriendshipsatisfaction	female	AM_R
-0.00532382	highfriendshipsatisfaction	female	AM_R
0.0137384	highfriendshipsatisfaction	female	AM_R
0.00246423	highfriendshipsatisfaction	female	AM_R
-0.00107235	highfriendshipsatisfaction	female	AM_R
-0.0118874	highfriendshipsatisfaction	female	AM_R
-0.0140584	highfriendshipsatisfaction	female	AM_R
0.0308054	highfriendshipsatisfaction	female	AM_R
-0.00146827	highfriendshipsatisfaction	female	AM_R
0.00406584	highfriendshipsatisfaction	female	AM_R
0.0287611	highfriendshipsatisfaction	female	AM_R
0.0113094	highfriendshipsatisfaction	female	AM_R
0.0141694	highfriendshipsatisfaction	female	AM_R
0.0555773	highfriendshipsatisfaction	female	AM_R
-0.0307037	highfriendshipsatisfaction	female	AM_R
-0.0295509	highfriendshipsatisfaction	female	AM_R
0.0294535	highfriendshipsatisfaction	female	AM_R
0.0140018	highfriendshipsatisfaction	female	AM_R
0.0163304	highfriendshipsatisfaction	female	AM_R
0.00539123	highfriendshipsatisfaction	female	AM_R
0.00566151	highfriendshipsatisfaction	female	AM_R
0.00922562	highfriendshipsatisfaction	female	AM_R
0.00649582	highfriendshipsatisfaction	female	AM_R
0.00563537	highfriendshipsatisfaction	female	AM_R
-0.0171044	highfriendshipsatisfaction	female	AM_R
0.0181002	highfriendshipsatisfaction	female	AM_R
0.00254981	highfriendshipsatisfaction	female	AM_R
0.0286128	highfriendshipsatisfaction	female	AM_R
0.00115528	highfriendshipsatisfaction	female	AM_R
-0.010338	highfriendshipsatisfaction	female	AM_R
0.0116879	highfriendshipsatisfaction	female	AM_R
-0.00131683	highfriendshipsatisfaction	female	AM_R
-0.0117357	highfriendshipsatisfaction	female	AM_R
0.0304057	highfriendshipsatisfaction	female	AM_R
0.00180806	highfriendshipsatisfaction	female	AM_R
0.00864911	highfriendshipsatisfaction	female	AM_R
0.0125645	highfriendshipsatisfaction	female	AM_R
0.00991561	highfriendshipsatisfaction	female	AM_R
0.0350839	highfriendshipsatisfaction	female	AM_R
0.0183375	highfriendshipsatisfaction	female	AM_R
0.0110315	highfriendshipsatisfaction	female	AM_R
0.0118752	highfriendshipsatisfaction	female	AM_R
0.0223192	highfriendshipsatisfaction	female	AM_R
0.0104325	highfriendshipsatisfaction	female	AM_R
-0.0189138	highfriendshipsatisfaction	female	AM_R
-0.00812836	highfriendshipsatisfaction	female	AM_R
0.0107434	highfriendshipsatisfaction	female	AM_R
0.034876	highfriendshipsatisfaction	female	AM_R
0.00418842	highfriendshipsatisfaction	female	AM_R
0.0282883	highfriendshipsatisfaction	female	AM_R
-0.0105593	highfriendshipsatisfaction	female	AM_R
0.00639951	highfriendshipsatisfaction	female	AM_R
0.00692207	highfriendshipsatisfaction	female	AM_R
0.0470195	highfriendshipsatisfaction	female	AM_R
-0.00337455	highfriendshipsatisfaction	female	AM_R
-0.0019368	highfriendshipsatisfaction	female	AM_R
0.0230083	highfriendshipsatisfaction	female	AM_R
0.0370023	highfriendshipsatisfaction	female	AM_R
-0.00133029	highfriendshipsatisfaction	female	AM_R
-0.00975593	highfriendshipsatisfaction	female	AM_R
0.0215289	highfriendshipsatisfaction	female	AM_R
0.0186954	highfriendshipsatisfaction	female	AM_R
0.0192154	highfriendshipsatisfaction	female	AM_R
-0.00529489	highfriendshipsatisfaction	female	AM_R
0.0123076	highfriendshipsatisfaction	female	AM_R
0.00230549	highfriendshipsatisfaction	female	AM_R
0.0277132	highfriendshipsatisfaction	female	AM_R
0.0256414	highfriendshipsatisfaction	female	AM_R
0.00292899	highfriendshipsatisfaction	female	AM_R
0.0265817	highfriendshipsatisfaction	female	AM_R
0.0233966	highfriendshipsatisfaction	female	AM_R
-0.0155091	highfriendshipsatisfaction	female	AM_R
0.00774497	highfriendshipsatisfaction	female	AM_R
-0.000566725	highfriendshipsatisfaction	female	AM_R
-0.0121796	highfriendshipsatisfaction	female	AM_R
0.00848493	highfriendshipsatisfaction	female	AM_R
0.00455822	highfriendshipsatisfaction	female	AM_R
0.00179061	highfriendshipsatisfaction	female	AM_R
0.0188803	highfriendshipsatisfaction	female	AM_R
0.00632815	highfriendshipsatisfaction	female	AM_R
0.0361726	highfriendshipsatisfaction	female	AM_R
0.0206754	highfriendshipsatisfaction	female	AM_R
0.01343	highfriendshipsatisfaction	female	AM_R
-0.00293046	highfriendshipsatisfaction	female	AM_R
0.0227108	highfriendshipsatisfaction	female	AM_R
0.0212894	highfriendshipsatisfaction	female	AM_R
0.0209415	highfriendshipsatisfaction	female	AM_R
0.0205448	highfriendshipsatisfaction	female	AM_R
0.0203588	highfriendshipsatisfaction	female	AM_R
-0.0115683	highfriendshipsatisfaction	female	AM_R
0.042865	highfriendshipsatisfaction	female	AM_R
-0.0111518	highfriendshipsatisfaction	female	AM_R
-0.00757252	highfriendshipsatisfaction	female	AM_R
0.00305113	highfriendshipsatisfaction	female	AM_R
0.0139283	highfriendshipsatisfaction	female	AM_R
-0.00471572	highfriendshipsatisfaction	female	AM_R
0.0114055	highfriendshipsatisfaction	female	AM_R
0.00626876	highfriendshipsatisfaction	female	AM_R
-0.00288554	highfriendshipsatisfaction	female	AM_R
-0.00869843	highfriendshipsatisfaction	female	AM_R
-0.0159799	highfriendshipsatisfaction	female	AM_R
0.0199124	highfriendshipsatisfaction	female	AM_R
-0.00556695	highfriendshipsatisfaction	female	AM_R
0.0210375	highfriendshipsatisfaction	female	AM_R
0.0350565	highfriendshipsatisfaction	female	AM_R
0.0348797	highfriendshipsatisfaction	female	AM_R
-0.00308841	highfriendshipsatisfaction	female	AM_R
-0.00240338	highfriendshipsatisfaction	female	AM_R
0.0278006	highfriendshipsatisfaction	female	AM_R
0.0430556	highfriendshipsatisfaction	female	AM_R
-0.0299205	highfriendshipsatisfaction	female	AM_R
-0.0228868	highfriendshipsatisfaction	female	AM_R
-9.79589e-05	highfriendshipsatisfaction	female	AM_R
0.0474457	highfriendshipsatisfaction	female	AM_R
-0.00414416	highfriendshipsatisfaction	female	AM_R
-0.00328629	highfriendshipsatisfaction	female	AM_R
-0.0106197	highfriendshipsatisfaction	female	AM_R
-0.0250919	highfriendshipsatisfaction	female	AM_R
0.00760248	highfriendshipsatisfaction	female	AM_R
0.0314891	highfriendshipsatisfaction	female	AM_R
0.0110939	highfriendshipsatisfaction	female	AM_R
-0.00921015	highfriendshipsatisfaction	female	AM_R
-0.0342986	highfriendshipsatisfaction	female	AM_R
0.000251733	highfriendshipsatisfaction	female	AM_R
-0.00563489	highfriendshipsatisfaction	female	AM_R
-0.0224314	highfriendshipsatisfaction	female	AM_R
-0.0251505	highfriendshipsatisfaction	female	AM_R
-0.00137254	highfriendshipsatisfaction	female	AM_R
-0.0356006	highfriendshipsatisfaction	female	AM_R
0.0301223	highfriendshipsatisfaction	female	AM_R
0.00413153	highfriendshipsatisfaction	female	AM_R
0.0182296	highfriendshipsatisfaction	female	AM_R
0.0129449	highfriendshipsatisfaction	female	AM_R
-0.027119	highfriendshipsatisfaction	female	AM_R
0.00718381	highfriendshipsatisfaction	female	AM_R
0.0172608	highfriendshipsatisfaction	female	AM_R
0.00703885	highfriendshipsatisfaction	female	AM_R
0.00616427	highfriendshipsatisfaction	female	AM_R
7.97902e-05	highfriendshipsatisfaction	female	AM_R
0.0091835	highfriendshipsatisfaction	female	AM_R
0.028008	highfriendshipsatisfaction	female	AM_R
0.0100335	highfriendshipsatisfaction	female	AM_R
0.0315826	highfriendshipsatisfaction	female	AM_R
0.0503138	highfriendshipsatisfaction	female	AM_R
0.0266315	highfriendshipsatisfaction	female	AM_R
0.0057711	highfriendshipsatisfaction	female	AM_R
0.00733642	highfriendshipsatisfaction	female	AM_R
0.0119601	highfriendshipsatisfaction	female	AM_R
0.0122198	highfriendshipsatisfaction	female	AM_R
0.00648452	highfriendshipsatisfaction	female	AM_R
0.0171342	highfriendshipsatisfaction	female	AM_R
0.00858293	highfriendshipsatisfaction	female	AM_R
0.00112712	highfriendshipsatisfaction	female	AM_R
0.00729102	highfriendshipsatisfaction	female	AM_R
-0.000945123	highfriendshipsatisfaction	female	AM_R
-0.00818902	highfriendshipsatisfaction	female	AM_R
-0.0202357	highfriendshipsatisfaction	female	AM_R
0.0192675	highfriendshipsatisfaction	female	AM_R
0.00868024	highfriendshipsatisfaction	female	AM_R
0.0217376	highfriendshipsatisfaction	female	AM_R
0.0088509	highfriendshipsatisfaction	female	AM_R
0.0210149	highfriendshipsatisfaction	female	AM_R
0.018669	highfriendshipsatisfaction	female	AM_R
0.0313774	highfriendshipsatisfaction	female	AM_R
0.0154799	highfriendshipsatisfaction	female	AM_R
-0.0214078	highfriendshipsatisfaction	female	AM_R
-0.00715292	highfriendshipsatisfaction	female	AM_R
0.0142593	highfriendshipsatisfaction	female	AM_R
-0.012245	highfriendshipsatisfaction	female	AM_R
4.0067e-05	highfriendshipsatisfaction	female	AM_R
0.0070949	highfriendshipsatisfaction	female	AM_R
0.0250343	highfriendshipsatisfaction	female	AM_R
-0.0119922	highfriendshipsatisfaction	female	AM_R
-0.0253886	highfriendshipsatisfaction	female	AM_R
0.00156214	highfriendshipsatisfaction	female	AM_R
-0.0174513	highfriendshipsatisfaction	female	AM_R
0.00698201	highfriendshipsatisfaction	female	AM_R
0.00592351	highfriendshipsatisfaction	female	AM_R
0.034737	highfriendshipsatisfaction	female	AM_R
-0.00503322	highfriendshipsatisfaction	female	AM_R
0.0301735	highfriendshipsatisfaction	female	AM_R
0.000722784	highfriendshipsatisfaction	female	AM_R
0.0330747	highfriendshipsatisfaction	female	AM_R
-0.0118872	highfriendshipsatisfaction	female	AM_R
0.0211373	highfriendshipsatisfaction	female	AM_R
-0.0291004	highfriendshipsatisfaction	female	AM_R
0.0271334	highfriendshipsatisfaction	female	AM_R
-0.0172964	highfriendshipsatisfaction	female	AM_R
-0.0389076	highfriendshipsatisfaction	female	AM_R
0.0161669	highfriendshipsatisfaction	female	AM_R
0.0455792	highfriendshipsatisfaction	female	AM_R
-0.00435072	highfriendshipsatisfaction	female	AM_R
-0.00257618	highfriendshipsatisfaction	female	AM_R
0.017456	highfriendshipsatisfaction	female	AM_R
0.0141739	highfriendshipsatisfaction	female	AM_R
0.0165259	highfriendshipsatisfaction	female	AM_R
0.0195795	highfriendshipsatisfaction	female	AM_R
0.0213353	highfriendshipsatisfaction	female	AM_R
0.00692481	highfriendshipsatisfaction	female	AM_R
0.0235312	highfriendshipsatisfaction	female	AM_R
0.000303952	highfriendshipsatisfaction	female	AM_R
0.0535255	highfriendshipsatisfaction	female	AM_R
0.00315476	highfriendshipsatisfaction	female	AM_R
0.0147127	highfriendshipsatisfaction	female	AM_R
0.0193561	highfriendshipsatisfaction	female	AM_R
0.0264562	highfriendshipsatisfaction	female	AM_R
0.0218385	highfriendshipsatisfaction	female	AM_R
-0.0090236	highfriendshipsatisfaction	female	AM_R
0.0121052	highfriendshipsatisfaction	female	AM_R
0.0328745	highfriendshipsatisfaction	female	AM_R
0.00346889	highfriendshipsatisfaction	female	AM_R
0.0531975	highfriendshipsatisfaction	female	AM_R
0.0204853	highfriendshipsatisfaction	female	AM_R
0.0197896	highfriendshipsatisfaction	female	AM_R
0.00491246	highfriendshipsatisfaction	female	AM_R
0.0248308	highfriendshipsatisfaction	female	AM_R
0.00362144	highfriendshipsatisfaction	female	AM_R
0.0274411	highfriendshipsatisfaction	female	AM_R
0.0104349	highfriendshipsatisfaction	female	AM_R
0.0123843	highfriendshipsatisfaction	female	AM_R
0.0241931	highfriendshipsatisfaction	female	AM_R
0.0205718	highfriendshipsatisfaction	female	AM_R
0.0126924	highfriendshipsatisfaction	female	AM_R
0.0267706	highfriendshipsatisfaction	female	AM_R
0.000891604	highfriendshipsatisfaction	female	AM_R
0.0127927	highfriendshipsatisfaction	female	AM_R
-0.00972792	highfriendshipsatisfaction	female	AM_R
-0.0147003	highfriendshipsatisfaction	female	AM_R
0.027653	highfriendshipsatisfaction	female	AM_R
0.0226945	highfriendshipsatisfaction	female	AM_R
0.025211	highfriendshipsatisfaction	female	AM_R
0.0150027	highfriendshipsatisfaction	female	AM_R
0.0107231	highfriendshipsatisfaction	female	AM_R
0.0140273	highfriendshipsatisfaction	female	AM_R
0.0110862	highfriendshipsatisfaction	female	AM_R
0.00981066	highfriendshipsatisfaction	female	AM_R
0.0241505	highfriendshipsatisfaction	female	AM_R
0.0126434	highfriendshipsatisfaction	female	AM_R
0.0245047	highfriendshipsatisfaction	female	AM_R
-0.00695941	highfriendshipsatisfaction	female	AM_R
0.0231327	highfriendshipsatisfaction	female	AM_R
-0.0140197	highfriendshipsatisfaction	female	AM_R
0.0107864	highfriendshipsatisfaction	female	AM_R
0.0130398	highfriendshipsatisfaction	female	AM_R
0.0107757	highfriendshipsatisfaction	female	AM_R
0.000186958	highfriendshipsatisfaction	female	AM_R
0.00474475	highfriendshipsatisfaction	female	AM_R
-0.0215298	highfriendshipsatisfaction	female	AM_R
0.0090415	highfriendshipsatisfaction	female	AM_R
0.0146523	highfriendshipsatisfaction	female	AM_R
0.00128969	highfriendshipsatisfaction	female	AM_R
0.00505518	highfriendshipsatisfaction	female	AM_R
0.0122919	highfriendshipsatisfaction	female	AM_R
0.0157033	highfriendshipsatisfaction	female	AM_R
0.012021	highfriendshipsatisfaction	female	AM_R
-0.00206926	highfriendshipsatisfaction	female	AM_R
0.00699858	highfriendshipsatisfaction	female	AM_R
0.004282	highfriendshipsatisfaction	female	AM_R
-0.012972	highfriendshipsatisfaction	female	AM_R
0.0253241	highfriendshipsatisfaction	female	AM_R
-0.0410566	highfriendshipsatisfaction	female	AM_R
0.0131999	highfriendshipsatisfaction	female	AM_R
0.0191912	highfriendshipsatisfaction	female	AM_R
0.0208629	highfriendshipsatisfaction	female	AM_R
0.0053479	highfriendshipsatisfaction	female	AM_R
0.0175573	highfriendshipsatisfaction	female	AM_R
0.0158861	highfriendshipsatisfaction	female	AM_R
0.00110294	highfriendshipsatisfaction	female	AM_R
0.0381455	highfriendshipsatisfaction	female	AM_R
-0.00748871	highfriendshipsatisfaction	female	AM_R
0.00986129	highfriendshipsatisfaction	female	AM_R
0.0213563	highfriendshipsatisfaction	female	AM_R
0.00262287	highfriendshipsatisfaction	female	AM_R
-0.0292943	highfriendshipsatisfaction	female	AM_R
-0.033533	highfriendshipsatisfaction	female	AM_R
0.0100719	highfriendshipsatisfaction	female	AM_R
0.00945852	highfriendshipsatisfaction	female	AM_R
-0.0041943	highfriendshipsatisfaction	female	AM_R
0.00961113	highfriendshipsatisfaction	female	AM_R
0.0152761	highfriendshipsatisfaction	female	AM_R
0.0140306	highfriendshipsatisfaction	female	AM_R
0.0208056	highfriendshipsatisfaction	female	AM_R
0.0159989	highfriendshipsatisfaction	female	AM_R
-0.00114262	highfriendshipsatisfaction	female	AM_R
-0.00216345	highfriendshipsatisfaction	female	AM_R
0.0315176	highfriendshipsatisfaction	female	AM_R
0.0219268	highfriendshipsatisfaction	female	AM_R
0.0132057	highfriendshipsatisfaction	female	AM_R
0.0232142	highfriendshipsatisfaction	female	AM_R
0.0200283	highfriendshipsatisfaction	female	AM_R
0.00829544	highfriendshipsatisfaction	female	AM_R
0.0192109	highfriendshipsatisfaction	female	AM_R
-0.0144758	highfriendshipsatisfaction	female	AM_R
0.0103557	highfriendshipsatisfaction	female	AM_R
-0.00465448	highfriendshipsatisfaction	female	AM_R
-0.0132806	highfriendshipsatisfaction	female	AM_R
0.0205116	highfriendshipsatisfaction	female	AM_R
0.0217993	highfriendshipsatisfaction	female	AM_R
0.0140085	highfriendshipsatisfaction	female	AM_R
0.0155192	highfriendshipsatisfaction	female	AM_R
-0.00169202	highfriendshipsatisfaction	female	AM_R
0.0246001	highfriendshipsatisfaction	female	AM_R
-0.000129936	highfriendshipsatisfaction	female	AM_R
0.0083576	highfriendshipsatisfaction	female	AM_R
0.0213347	highfriendshipsatisfaction	female	AM_R
0.00924683	highfriendshipsatisfaction	female	AM_R
0.0053535	highfriendshipsatisfaction	female	AM_R
0.00727785	highfriendshipsatisfaction	female	AM_R
0.0252239	highfriendshipsatisfaction	female	AM_R
0.0102499	highfriendshipsatisfaction	female	AM_R
0.00360153	highfriendshipsatisfaction	female	AM_R
-0.0175016	highfriendshipsatisfaction	female	AM_R
-0.011597	highfriendshipsatisfaction	female	AM_R
-0.00509541	highfriendshipsatisfaction	female	AM_R
0.0144959	highfriendshipsatisfaction	female	AM_R
0.0184976	highfriendshipsatisfaction	female	AM_R
0.0305201	highfriendshipsatisfaction	female	AM_R
0.0282486	highfriendshipsatisfaction	female	AM_R
0.00866702	highfriendshipsatisfaction	female	AM_R
-0.0139568	highfriendshipsatisfaction	female	AM_R
0.00839586	highfriendshipsatisfaction	female	AM_R
0.0067024	highfriendshipsatisfaction	female	AM_R
0.0185558	highfriendshipsatisfaction	female	AM_R
0.0207045	highfriendshipsatisfaction	female	AM_R
0.0191913	highfriendshipsatisfaction	female	AM_R
0.0233576	highfriendshipsatisfaction	female	AM_R
-0.0187664	highfriendshipsatisfaction	female	AM_R
0.0317935	highfriendshipsatisfaction	female	AM_R
-0.00345819	highfriendshipsatisfaction	female	AM_R
-0.00136238	highfriendshipsatisfaction	female	AM_R
0.0281861	highfriendshipsatisfaction	female	AM_R
0.0179873	highfriendshipsatisfaction	female	AM_R
-0.0171189	highfriendshipsatisfaction	female	AM_R
-0.007437	highfriendshipsatisfaction	female	AM_R
0.024212	highfriendshipsatisfaction	female	AM_R
-0.0119239	highfriendshipsatisfaction	female	AM_R
0.0181903	highfriendshipsatisfaction	female	AM_R
0.00917381	highfriendshipsatisfaction	female	AM_R
0.0035994	highfriendshipsatisfaction	female	AM_R
0.00301137	highfriendshipsatisfaction	female	AM_R
-0.00371556	highfriendshipsatisfaction	female	AM_R
0.0232465	highfriendshipsatisfaction	female	AM_R
0.00281891	highfriendshipsatisfaction	female	AM_R
0.0336559	highfriendshipsatisfaction	female	AM_R
0.0136983	highfriendshipsatisfaction	female	AM_R
-0.0184511	highfriendshipsatisfaction	female	AM_R
0.0131443	highfriendshipsatisfaction	female	AM_R
0.00881994	highfriendshipsatisfaction	female	AM_R
0.00437115	highfriendshipsatisfaction	female	AM_R
0.0151377	highfriendshipsatisfaction	female	AM_R
-0.00449442	highfriendshipsatisfaction	female	AM_R
0.0163893	highfriendshipsatisfaction	female	AM_R
0.00960048	highfriendshipsatisfaction	female	AM_R
0.0193072	highfriendshipsatisfaction	female	AM_R
0.0043756	highfriendshipsatisfaction	female	AM_R
0.0108564	highfriendshipsatisfaction	female	AM_R
-0.018043	highfriendshipsatisfaction	female	AM_R
0.0167106	highfriendshipsatisfaction	female	AM_R
0.0128939	highfriendshipsatisfaction	female	AM_R
0.0205536	highfriendshipsatisfaction	female	AM_R
-0.000994967	highfriendshipsatisfaction	female	AM_R
0.0152427	highfriendshipsatisfaction	female	AM_R
0.0134162	highfriendshipsatisfaction	female	AM_R
0.0105326	highfriendshipsatisfaction	female	AM_R
0.0197933	highfriendshipsatisfaction	female	AM_R
0.016739	highfriendshipsatisfaction	female	AM_R
0.0109726	highfriendshipsatisfaction	female	AM_R
0.00564272	highfriendshipsatisfaction	female	AM_R
0.0223567	highfriendshipsatisfaction	female	AM_R
0.00201894	highfriendshipsatisfaction	female	AM_R
0.0086342	highfriendshipsatisfaction	female	AM_R
0.0205655	highfriendshipsatisfaction	female	AM_R
-0.0187462	highfriendshipsatisfaction	female	AM_R
-0.0195048	highfriendshipsatisfaction	female	AM_R
0.0205503	highfriendshipsatisfaction	female	AM_R
0.0028637	highfriendshipsatisfaction	female	AM_R
0.00763522	highfriendshipsatisfaction	female	AM_R
-0.00837218	highfriendshipsatisfaction	female	AM_R
0.0212388	highfriendshipsatisfaction	female	AM_R
0.0112328	highfriendshipsatisfaction	female	AM_R
0.00977014	highfriendshipsatisfaction	female	AM_R
0.0105398	highfriendshipsatisfaction	female	AM_R
0.0020566	highfriendshipsatisfaction	female	AM_R
0.0107252	highfriendshipsatisfaction	female	AM_R
0.00785382	highfriendshipsatisfaction	female	AM_R
0.010756	highfriendshipsatisfaction	female	AM_R
0.027978	highfriendshipsatisfaction	female	AM_R
0.0110665	highfriendshipsatisfaction	female	AM_R
0.0124024	highfriendshipsatisfaction	female	AM_R
0.0185691	highfriendshipsatisfaction	female	AM_R
-0.00501589	highfriendshipsatisfaction	female	AM_R
0.0334381	highfriendshipsatisfaction	female	AM_R
0.0134054	highfriendshipsatisfaction	female	AM_R
0.0227793	highfriendshipsatisfaction	female	AM_R
0.000279151	highfriendshipsatisfaction	female	AM_R
0.0290074	highfriendshipsatisfaction	female	AM_R
-0.00794081	highfriendshipsatisfaction	female	AM_R
0.0275479	highfriendshipsatisfaction	female	AM_R
-0.0198889	highfriendshipsatisfaction	female	AM_R
-0.0292471	highfriendshipsatisfaction	female	AM_R
0.0416494	highfriendshipsatisfaction	female	AM_R
-0.00842797	highfriendshipsatisfaction	female	AM_R
0.0194611	highfriendshipsatisfaction	female	AM_R
0.00864767	highfriendshipsatisfaction	female	AM_R
-0.0394866	highfriendshipsatisfaction	female	AM_R
0.0302325	highfriendshipsatisfaction	female	AM_R
0.0380292	highfriendshipsatisfaction	female	AM_R
-0.0116027	highfriendshipsatisfaction	female	AM_R
0.0160717	highfriendshipsatisfaction	female	AM_R
0.00949209	highfriendshipsatisfaction	female	AM_R
0.00924874	highfriendshipsatisfaction	female	AM_R
0.0308813	highfriendshipsatisfaction	female	AM_R
-0.00121522	highfriendshipsatisfaction	female	AM_R
0.0367802	highfriendshipsatisfaction	female	AM_R
0.0268632	highfriendshipsatisfaction	female	AM_R
0.0147471	highfriendshipsatisfaction	female	AM_R
0.0271579	highfriendshipsatisfaction	female	AM_R
0.0333018	highfriendshipsatisfaction	female	AM_R
-0.00687097	highfriendshipsatisfaction	female	AM_R
0.01825	highfriendshipsatisfaction	female	AM_R
-0.00781549	highfriendshipsatisfaction	female	AM_R
0.00669923	highfriendshipsatisfaction	female	AM_R
0.00278389	highfriendshipsatisfaction	female	AM_R
0.00484189	highfriendshipsatisfaction	female	AM_R
0.00734285	highfriendshipsatisfaction	female	AM_R
-0.0010427	highfriendshipsatisfaction	female	AM_R
0.0240236	highfriendshipsatisfaction	female	AM_R
0.0296145	highfriendshipsatisfaction	female	AM_R
0.0211254	highfriendshipsatisfaction	female	AM_R
0.0193206	highfriendshipsatisfaction	female	AM_R
0.00581721	highfriendshipsatisfaction	female	AM_R
-0.00215907	highfriendshipsatisfaction	female	AM_R
0.00115232	highfriendshipsatisfaction	female	AM_R
-0.000315833	highfriendshipsatisfaction	female	AM_R
-0.0108784	highfriendshipsatisfaction	female	AM_R
0.00437652	highfriendshipsatisfaction	female	AM_R
0.00496163	highfriendshipsatisfaction	female	AM_R
0.0335048	highfriendshipsatisfaction	female	AM_R
-0.00118216	highfriendshipsatisfaction	female	AM_R
0.0241772	highfriendshipsatisfaction	female	AM_R
0.00363705	highfriendshipsatisfaction	female	AM_R
0.000286989	highfriendshipsatisfaction	female	AM_R
-0.0103239	highfriendshipsatisfaction	female	AM_R
0.0104029	highfriendshipsatisfaction	female	AM_R
0.0365428	highfriendshipsatisfaction	female	AM_R
0.00412915	highfriendshipsatisfaction	female	AM_R
-0.00112462	highfriendshipsatisfaction	female	AM_R
0.0309258	highfriendshipsatisfaction	female	AM_R
-0.0353007	highfriendshipsatisfaction	female	AM_R
0.0293449	highfriendshipsatisfaction	female	AM_R
0.0131598	highfriendshipsatisfaction	female	AM_R
-0.0087097	highfriendshipsatisfaction	female	AM_R
0.00940155	highfriendshipsatisfaction	female	AM_R
0.0139123	highfriendshipsatisfaction	female	AM_R
0.0166305	highfriendshipsatisfaction	female	AM_R
0.0148243	highfriendshipsatisfaction	female	AM_R
0.0215439	highfriendshipsatisfaction	female	AM_R
0.0157513	highfriendshipsatisfaction	female	AM_R
0.0234521	highfriendshipsatisfaction	female	AM_R
0.0141582	highfriendshipsatisfaction	female	AM_R
0.0132655	highfriendshipsatisfaction	female	AM_R
0.000937134	highfriendshipsatisfaction	female	AM_R
0.0242734	highfriendshipsatisfaction	female	AM_R
0.00275609	highfriendshipsatisfaction	female	AM_R
0.00370473	highfriendshipsatisfaction	female	AM_R
0.0174673	highfriendshipsatisfaction	female	AM_R
0.00751058	highfriendshipsatisfaction	female	AM_R
0.0231251	highfriendshipsatisfaction	female	AM_R
0.0248443	highfriendshipsatisfaction	female	AM_R
0.0169903	highfriendshipsatisfaction	female	AM_R
-0.00220311	highfriendshipsatisfaction	female	AM_R
0.0111017	highfriendshipsatisfaction	female	AM_R
0.0110318	highfriendshipsatisfaction	female	AM_R
0.00110532	highfriendshipsatisfaction	female	AM_R
0.0206304	highfriendshipsatisfaction	female	AM_R
0.0103066	highfriendshipsatisfaction	female	AM_R
0.036623	highfriendshipsatisfaction	female	AM_R
0.0147376	highfriendshipsatisfaction	female	AM_R
-0.0112879	highfriendshipsatisfaction	female	AM_R
0.0253056	highfriendshipsatisfaction	female	AM_R
0.00766497	highfriendshipsatisfaction	female	AM_R
0.016676	highfriendshipsatisfaction	female	AM_R
0.0288628	highfriendshipsatisfaction	female	AM_R
0.0294155	highfriendshipsatisfaction	female	AM_R
0.0274134	highfriendshipsatisfaction	female	AM_R
0.00902123	highfriendshipsatisfaction	female	AM_R
-0.00749613	highfriendshipsatisfaction	female	AM_R
0.0204833	highfriendshipsatisfaction	female	AM_R
-0.0292043	highfriendshipsatisfaction	female	AM_R
-0.0142177	highfriendshipsatisfaction	female	AM_R
-0.0398144	highfriendshipsatisfaction	female	AM_R
-0.0307266	highfriendshipsatisfaction	female	AM_R
-0.0138043	highfriendshipsatisfaction	female	AM_R
0.0285064	highfriendshipsatisfaction	female	AM_R
0.00880675	highfriendshipsatisfaction	female	AM_R
0.022064	highfriendshipsatisfaction	female	AM_R
0.00190895	highfriendshipsatisfaction	female	AM_R
0.00681711	highfriendshipsatisfaction	female	AM_R
0.010222	highfriendshipsatisfaction	female	AM_R
-0.00237076	highfriendshipsatisfaction	female	AM_R
0.00448169	highfriendshipsatisfaction	female	AM_R
-0.00571413	highfriendshipsatisfaction	female	AM_R
0.00116806	highfriendshipsatisfaction	female	AM_R
0.0097532	highfriendshipsatisfaction	female	AM_R
0.00128983	highfriendshipsatisfaction	female	AM_R
0.0328876	highfriendshipsatisfaction	female	AM_R
0.0133106	highfriendshipsatisfaction	female	AM_R
0.0287813	highfriendshipsatisfaction	female	AM_R
0.0486833	highfriendshipsatisfaction	female	AM_R
-0.0034805	highfriendshipsatisfaction	female	AM_R
-0.0252902	highfriendshipsatisfaction	female	AM_R
-0.0159387	highfriendshipsatisfaction	female	AM_R
0.0057836	highfriendshipsatisfaction	female	AM_R
-0.0126198	highfriendshipsatisfaction	female	AM_R
-0.0125155	highfriendshipsatisfaction	female	AM_R
0.0349163	highfriendshipsatisfaction	female	AM_R
0.0354617	highfriendshipsatisfaction	female	AM_R
-0.0240427	highfriendshipsatisfaction	female	AM_R
0.0108307	highfriendshipsatisfaction	female	AM_R
-0.00298034	highfriendshipsatisfaction	female	AM_R
-0.0120378	highfriendshipsatisfaction	female	AM_R
0.0106431	highfriendshipsatisfaction	female	AM_R
0.0158289	highfriendshipsatisfaction	female	AM_R
-0.0170764	highfriendshipsatisfaction	female	AM_R
0.0244346	highfriendshipsatisfaction	female	AM_R
0.00947333	highfriendshipsatisfaction	female	AM_R
0.00125909	highfriendshipsatisfaction	female	AM_R
-0.0012843	highfriendshipsatisfaction	female	AM_R
0.00126581	highfriendshipsatisfaction	female	AM_R
0.0155631	highfriendshipsatisfaction	female	AM_R
0.0186242	highfriendshipsatisfaction	female	AM_R
-0.0295683	highfriendshipsatisfaction	female	AM_R
0.0354091	highfriendshipsatisfaction	female	AM_R
-0.00374722	highfriendshipsatisfaction	female	AM_R
0.0144281	highfriendshipsatisfaction	female	AM_R
0.00552726	highfriendshipsatisfaction	female	AM_R
-0.000708383	highfriendshipsatisfaction	female	AM_R
0.00480603	highfriendshipsatisfaction	female	AM_R
0.00186606	highfriendshipsatisfaction	female	AM_R
-0.0166078	highfriendshipsatisfaction	female	AM_R
0.0033822	highfriendshipsatisfaction	female	AM_R
0.00796425	highfriendshipsatisfaction	female	AM_R
0.0121533	highfriendshipsatisfaction	female	AM_R
-0.012265	highfriendshipsatisfaction	female	AM_R
-0.0213381	highfriendshipsatisfaction	female	AM_R
0.00267433	highfriendshipsatisfaction	female	AM_R
-0.000496584	highfriendshipsatisfaction	female	AM_R
0.00425657	highfriendshipsatisfaction	female	AM_R
0.00121607	highfriendshipsatisfaction	female	AM_R
0.00758789	highfriendshipsatisfaction	female	AM_R
-0.0052293	highfriendshipsatisfaction	female	AM_R
0.0264262	highfriendshipsatisfaction	female	AM_R
-0.0264282	highfriendshipsatisfaction	female	AM_R
0.00081472	highfriendshipsatisfaction	female	AM_R
0.00548559	highfriendshipsatisfaction	female	AM_R
0.00641259	highfriendshipsatisfaction	female	AM_R
0.024941	highfriendshipsatisfaction	female	AM_R
0.00952533	highfriendshipsatisfaction	female	AM_R
0.00376344	highfriendshipsatisfaction	female	AM_R
0.00682431	highfriendshipsatisfaction	female	AM_R
0.0124882	highfriendshipsatisfaction	female	AM_R
0.0409032	highfriendshipsatisfaction	female	AM_R
-0.00608939	highfriendshipsatisfaction	female	AM_R
0.0152705	highfriendshipsatisfaction	female	AM_R
0.0105679	highfriendshipsatisfaction	female	AM_R
0.0117438	highfriendshipsatisfaction	female	AM_R
0.0209481	highfriendshipsatisfaction	female	AM_R
-0.00673877	highfriendshipsatisfaction	female	AM_R
0.020917	highfriendshipsatisfaction	female	AM_R
0.0125128	highfriendshipsatisfaction	female	AM_R
-0.00388773	highfriendshipsatisfaction	female	AM_R
0.0192445	highfriendshipsatisfaction	female	AM_R
-0.000120716	highfriendshipsatisfaction	female	AM_R
0.0152474	highfriendshipsatisfaction	female	AM_R
0.0123289	highfriendshipsatisfaction	female	AM_R
0.00235136	highfriendshipsatisfaction	female	AM_R
-0.00469874	highfriendshipsatisfaction	female	AM_R
0.00813768	highfriendshipsatisfaction	female	AM_R
0.0174854	highfriendshipsatisfaction	female	AM_R
0.0240275	highfriendshipsatisfaction	female	AM_R
-0.0228216	highfriendshipsatisfaction	female	AM_R
0.0103062	highfriendshipsatisfaction	female	AM_R
-0.00123549	highfriendshipsatisfaction	female	AM_R
-0.00652426	highfriendshipsatisfaction	female	AM_R
0.020152	highfriendshipsatisfaction	female	AM_R
-0.00570637	highfriendshipsatisfaction	female	AM_R
0.0116913	highfriendshipsatisfaction	female	AM_R
-0.000590797	highfriendshipsatisfaction	female	AM_R
0.00830754	highfriendshipsatisfaction	female	AM_R
0.00188922	highfriendshipsatisfaction	female	AM_R
0.0217353	highfriendshipsatisfaction	female	AM_R
-0.00448025	highfriendshipsatisfaction	female	AM_R
0.000620061	highfriendshipsatisfaction	female	AM_R
0.00549392	highfriendshipsatisfaction	female	AM_R
0.00335439	highfriendshipsatisfaction	female	AM_R
0.00987684	highfriendshipsatisfaction	female	AM_R
0.00651535	highfriendshipsatisfaction	female	AM_R
0.000947968	highfriendshipsatisfaction	female	AM_R
0.0174613	highfriendshipsatisfaction	female	AM_R
-0.00495957	highfriendshipsatisfaction	female	AM_R
0.00400824	highfriendshipsatisfaction	female	AM_R
0.0116255	highfriendshipsatisfaction	female	AM_R
0.000930385	highfriendshipsatisfaction	female	AM_R
-0.00727294	highfriendshipsatisfaction	female	AM_R
0.014027	highfriendshipsatisfaction	female	AM_R
0.0134411	highfriendshipsatisfaction	female	AM_R
0.00982875	highfriendshipsatisfaction	female	AM_R
-0.0155821	highfriendshipsatisfaction	female	AM_R
0.0099178	highfriendshipsatisfaction	female	AM_R
0.0285172	highfriendshipsatisfaction	female	AM_R
-0.0104607	highfriendshipsatisfaction	female	AM_R
0.0209047	highfriendshipsatisfaction	female	AM_R
0.00653847	highfriendshipsatisfaction	female	AM_R
-0.0100611	highfriendshipsatisfaction	female	AM_R
-0.00119564	highfriendshipsatisfaction	female	AM_R
0.0133777	highfriendshipsatisfaction	female	AM_R
-0.00641517	highfriendshipsatisfaction	female	AM_R
0.000641602	highfriendshipsatisfaction	female	AM_R
0.00167252	highfriendshipsatisfaction	female	AM_R
0.0235822	highfriendshipsatisfaction	female	AM_R
-0.0177035	highfriendshipsatisfaction	female	AM_R
-0.026347	highfriendshipsatisfaction	female	AM_R
0.00360613	highfriendshipsatisfaction	female	AM_R
-0.00450483	highfriendshipsatisfaction	female	AM_R
0.00211865	highfriendshipsatisfaction	female	AM_R
0.0194141	highfriendshipsatisfaction	female	AM_R
-0.00132126	highfriendshipsatisfaction	female	AM_R
0.0247621	highfriendshipsatisfaction	female	AM_R
0.038144	highfriendshipsatisfaction	female	AM_R
-0.0129843	highfriendshipsatisfaction	female	AM_R
0.0176901	highfriendshipsatisfaction	female	AM_R
-0.00267231	highfriendshipsatisfaction	female	AM_R
0.0113956	highfriendshipsatisfaction	female	AM_R
0.0111659	highfriendshipsatisfaction	female	AM_R
0.0133492	highfriendshipsatisfaction	female	AM_R
0.0245603	highfriendshipsatisfaction	female	AM_R
-0.00832827	highfriendshipsatisfaction	female	AM_R
0.0174988	highfriendshipsatisfaction	female	AM_R
0.013617	highfriendshipsatisfaction	female	AM_R
-0.00402502	highfriendshipsatisfaction	female	AM_R
0.00448474	highfriendshipsatisfaction	female	AM_R
-0.00632537	highfriendshipsatisfaction	female	AM_R
0.0176077	highfriendshipsatisfaction	female	AM_R
-0.0313349	highfriendshipsatisfaction	female	AM_R
0.0221784	highfriendshipsatisfaction	female	AM_R
-0.000125227	highfriendshipsatisfaction	female	AM_R
0.0136089	highfriendshipsatisfaction	female	AM_R
0.0226419	highfriendshipsatisfaction	female	AM_R
0.0118108	highfriendshipsatisfaction	female	AM_R
-0.00455454	highfriendshipsatisfaction	female	AM_R
0.0300515	highfriendshipsatisfaction	female	AM_R
-0.0201876	highfriendshipsatisfaction	female	AM_R
-0.00464212	highfriendshipsatisfaction	female	AM_R
0.0231492	highfriendshipsatisfaction	female	AM_R
0.00287261	highfriendshipsatisfaction	female	AM_R
0.020116	highfriendshipsatisfaction	female	AM_R
0.0125016	highfriendshipsatisfaction	female	AM_R
0.0258061	highfriendshipsatisfaction	female	AM_R
0.00748555	highfriendshipsatisfaction	female	AM_R
-0.000537404	highfriendshipsatisfaction	female	AM_R
0.023095	highfriendshipsatisfaction	female	AM_R
0.00317899	highfriendshipsatisfaction	female	AM_R
0.00686861	highfriendshipsatisfaction	female	AM_R
0.0228844	highfriendshipsatisfaction	female	AM_R
0.00484261	highfriendshipsatisfaction	female	AM_R
0.0187894	highfriendshipsatisfaction	female	AM_R
0.00223651	highfriendshipsatisfaction	female	AM_R
0.00730575	highfriendshipsatisfaction	female	AM_R
0.0193666	highfriendshipsatisfaction	female	AM_R
-0.015283	highfriendshipsatisfaction	female	AM_R
-0.0016519	highfriendshipsatisfaction	female	AM_R
0.00920748	highfriendshipsatisfaction	female	AM_R
-0.00260637	highfriendshipsatisfaction	female	AM_R
-0.00249155	highfriendshipsatisfaction	female	AM_R
-0.00126933	highfriendshipsatisfaction	female	AM_R
-0.00637339	highfriendshipsatisfaction	female	AM_R
-0.000806198	highfriendshipsatisfaction	female	AM_R
0.00459457	highfriendshipsatisfaction	female	AM_R
0.0223155	highfriendshipsatisfaction	female	AM_R
0.0180146	highfriendshipsatisfaction	female	AM_R
0.0223841	highfriendshipsatisfaction	female	AM_R
0.0067647	highfriendshipsatisfaction	female	AM_R
0.000594069	highfriendshipsatisfaction	female	AM_R
0.00227513	highfriendshipsatisfaction	female	AM_R
0.0166214	highfriendshipsatisfaction	female	AM_R
0.0219285	highfriendshipsatisfaction	female	AM_R
0.00653437	highfriendshipsatisfaction	female	AM_R
0.0127553	highfriendshipsatisfaction	female	AM_R
0.026092	highfriendshipsatisfaction	female	AM_R
-0.0108836	highfriendshipsatisfaction	female	AM_R
0.037579	highfriendshipsatisfaction	female	AM_R
-0.00509359	highfriendshipsatisfaction	female	AM_R
0.0322748	highfriendshipsatisfaction	female	AM_R
0.0229687	highfriendshipsatisfaction	female	AM_R
-0.00248085	highfriendshipsatisfaction	female	AM_R
0.00768166	highfriendshipsatisfaction	female	AM_R
0.026243	highfriendshipsatisfaction	female	AM_R
-0.0098221	highfriendshipsatisfaction	female	AM_R
0.0163772	highfriendshipsatisfaction	female	AM_R
-0.00161706	highfriendshipsatisfaction	female	AM_R
0.0137884	highfriendshipsatisfaction	female	AM_R
0.013695	highfriendshipsatisfaction	female	AM_R
0.00512033	highfriendshipsatisfaction	female	AM_R
0.0122641	highfriendshipsatisfaction	female	AM_R
0.0343319	highfriendshipsatisfaction	female	AM_R
-0.0148065	highfriendshipsatisfaction	female	AM_R
0.0339268	highfriendshipsatisfaction	female	AM_R
0.00682653	highfriendshipsatisfaction	female	AM_R
0.0201606	highfriendshipsatisfaction	female	AM_R
0.00343599	highfriendshipsatisfaction	female	AM_R
-0.0015921	highfriendshipsatisfaction	female	AM_R
-0.0054464	highfriendshipsatisfaction	female	AM_R
0.0309452	highfriendshipsatisfaction	female	AM_R
0.0155224	highfriendshipsatisfaction	female	AM_R
0.0347715	highfriendshipsatisfaction	female	AM_R
0.0165417	highfriendshipsatisfaction	female	AM_R
0.00659741	highfriendshipsatisfaction	female	AM_R
0.0137855	highfriendshipsatisfaction	female	AM_R
0.019847	highfriendshipsatisfaction	female	AM_R
0.0353982	highfriendshipsatisfaction	female	AM_R
0.00464375	highfriendshipsatisfaction	female	AM_R
0.0163693	highfriendshipsatisfaction	female	AM_R
-0.0159994	highfriendshipsatisfaction	female	AM_R
0.012556	highfriendshipsatisfaction	female	AM_R
0.0263075	highfriendshipsatisfaction	female	AM_R
0.0266794	highfriendshipsatisfaction	female	AM_R
0.00660983	highfriendshipsatisfaction	female	AM_R
-0.00425509	highfriendshipsatisfaction	female	AM_R
0.0249322	highfriendshipsatisfaction	female	AM_R
0.000730461	highfriendshipsatisfaction	female	AM_R
0.0131747	highfriendshipsatisfaction	female	AM_R
0.0156446	highfriendshipsatisfaction	female	AM_R
0.0213236	highfriendshipsatisfaction	female	AM_R
0.0395882	highfriendshipsatisfaction	female	AM_R
-0.0170097	highfriendshipsatisfaction	female	AM_R
0.0399571	highfriendshipsatisfaction	female	AM_R
0.0285742	highfriendshipsatisfaction	female	AM_R
0.0228871	highfriendshipsatisfaction	female	AM_R
-0.00282567	highfriendshipsatisfaction	female	AM_R
0.0225597	highfriendshipsatisfaction	female	AM_R
5.44359e-05	highfriendshipsatisfaction	female	AM_R
0.00466029	highfriendshipsatisfaction	female	AM_R
-0.000224047	highfriendshipsatisfaction	female	AM_R
0.0330687	highfriendshipsatisfaction	female	AM_R
-0.00569627	highfriendshipsatisfaction	female	AM_R
0.0176883	highfriendshipsatisfaction	female	AM_R
-0.000781899	highfriendshipsatisfaction	female	AM_R
0.0300457	highfriendshipsatisfaction	female	AM_R
0.00386763	highfriendshipsatisfaction	female	AM_R
0.0212096	highfriendshipsatisfaction	female	AM_R
0.00545377	highfriendshipsatisfaction	female	AM_R
0.0059768	highfriendshipsatisfaction	female	AM_R
0.0267622	highfriendshipsatisfaction	female	AM_R
0.016773	highfriendshipsatisfaction	female	AM_R
0.0142677	highfriendshipsatisfaction	female	AM_R
0.0438563	highfriendshipsatisfaction	female	AM_R
0.0391283	highfriendshipsatisfaction	female	AM_R
0.0402796	highfriendshipsatisfaction	female	AM_R
0.00327424	highfriendshipsatisfaction	female	AM_R
-0.00909361	highfriendshipsatisfaction	female	AM_R
0.0233567	highfriendshipsatisfaction	female	AM_R
0.0105591	highfriendshipsatisfaction	female	AM_R
0.0178881	highfriendshipsatisfaction	female	AM_R
0.00150232	highfriendshipsatisfaction	female	AM_R
0.000117283	highfriendshipsatisfaction	female	AM_R
0.00592862	highfriendshipsatisfaction	female	AM_R
0.0112497	highfriendshipsatisfaction	female	AM_R
0.00748024	highfriendshipsatisfaction	female	AM_R
0.00375516	highfriendshipsatisfaction	female	AM_R
0.00850262	highfriendshipsatisfaction	female	AM_R
-0.0295325	highfriendshipsatisfaction	female	AM_R
-0.0181835	highfriendshipsatisfaction	female	AM_R
0.0212804	highfriendshipsatisfaction	female	AM_R
-0.0224996	highfriendshipsatisfaction	female	AM_R
-0.0198459	highfriendshipsatisfaction	female	AM_R
-0.00777785	highfriendshipsatisfaction	female	AM_R
0.0200092	highfriendshipsatisfaction	female	AM_R
-0.012553	highfriendshipsatisfaction	female	AM_R
0.00148035	highfriendshipsatisfaction	female	AM_R
0.0122368	highfriendshipsatisfaction	female	AM_R
-0.00897151	highfriendshipsatisfaction	female	AM_R
-0.0132586	highfriendshipsatisfaction	female	AM_R
-0.00593421	highfriendshipsatisfaction	female	AM_R
0.0140135	highfriendshipsatisfaction	female	AM_R
-0.0118354	highfriendshipsatisfaction	female	AM_R
0.0217315	highfriendshipsatisfaction	female	AM_R
0.0378832	highfriendshipsatisfaction	female	AM_R
0.00797855	highfriendshipsatisfaction	female	AM_R
-0.0191445	highfriendshipsatisfaction	female	AM_R
0.0257317	highfriendshipsatisfaction	female	AM_R
0.00937431	highfriendshipsatisfaction	female	AM_R
0.0205913	highfriendshipsatisfaction	female	AM_R
0.0274511	highfriendshipsatisfaction	female	AM_R
-0.000933454	highfriendshipsatisfaction	female	AM_R
-0.0232153	highfriendshipsatisfaction	female	AM_R
0.01373	highfriendshipsatisfaction	female	AM_R
0.0143026	highfriendshipsatisfaction	female	AM_R
0.0138553	highfriendshipsatisfaction	female	AM_R
0.017381	highfriendshipsatisfaction	female	AM_R
0.00612584	highfriendshipsatisfaction	female	AM_R
0.0328315	highfriendshipsatisfaction	female	AM_R
0.0152622	highfriendshipsatisfaction	female	AM_R
0.00980755	highfriendshipsatisfaction	female	AM_R
0.00984626	highfriendshipsatisfaction	female	AM_R
0.0295921	highfriendshipsatisfaction	female	AM_R
-0.0113243	highfriendshipsatisfaction	female	AM_R
0.0196996	highfriendshipsatisfaction	female	AM_R
0.0304577	highfriendshipsatisfaction	female	AM_R
-0.00230839	highfriendshipsatisfaction	female	AM_R
-0.00783325	highfriendshipsatisfaction	female	AM_R
-0.00892585	highfriendshipsatisfaction	female	AM_R
0.0114664	highfriendshipsatisfaction	female	AM_R
0.0279929	highfriendshipsatisfaction	female	AM_R
0.0169254	highfriendshipsatisfaction	female	AM_R
0.0206138	highfriendshipsatisfaction	female	AM_R
0.0262298	highfriendshipsatisfaction	female	AM_R
0.00172277	highfriendshipsatisfaction	female	AM_R
0.0260187	highfriendshipsatisfaction	female	AM_R
-0.00538795	highfriendshipsatisfaction	female	AM_R
-0.00315326	highfriendshipsatisfaction	female	AM_R
-0.0109766	highfriendshipsatisfaction	female	AM_R
0.0196511	highfriendshipsatisfaction	female	AM_R
-0.00341889	highfriendshipsatisfaction	female	AM_R
0.0183833	highfriendshipsatisfaction	female	AM_R
-0.0152343	highfriendshipsatisfaction	female	AM_R
0.0171328	highfriendshipsatisfaction	female	AM_R
0.0128649	highfriendshipsatisfaction	female	AM_R
0.0180434	highfriendshipsatisfaction	female	AM_R
0.00699072	highfriendshipsatisfaction	female	AM_R
0.000262904	highfriendshipsatisfaction	female	AM_R
0.0206986	highfriendshipsatisfaction	female	AM_R
0.0151158	highfriendshipsatisfaction	female	AM_R
0.0286043	highfriendshipsatisfaction	female	AM_R
0.0138348	highfriendshipsatisfaction	female	AM_R
0.0290042	highfriendshipsatisfaction	female	AM_R
0.0100163	highfriendshipsatisfaction	female	AM_R
0.0111645	highfriendshipsatisfaction	female	AM_R
-0.0140788	highfriendshipsatisfaction	female	AM_R
-0.0150551	highfriendshipsatisfaction	female	AM_R
-0.00745584	highfriendshipsatisfaction	female	AM_R
-0.00131958	highfriendshipsatisfaction	female	AM_R
0.00516329	highfriendshipsatisfaction	female	AM_R
0.00818781	highfriendshipsatisfaction	female	AM_R
0.00273575	highfriendshipsatisfaction	female	AM_R
-0.0227842	highfriendshipsatisfaction	female	AM_R
0.0167394	highfriendshipsatisfaction	female	AM_R
-0.00240677	highfriendshipsatisfaction	female	AM_R
0.0174071	highfriendshipsatisfaction	female	AM_R
-0.00441695	highfriendshipsatisfaction	female	AM_R
0.0118638	highfriendshipsatisfaction	female	AM_R
-0.0133306	highfriendshipsatisfaction	female	AM_R
0.00361222	highfriendshipsatisfaction	female	AM_R
-0.0110949	highfriendshipsatisfaction	female	AM_R
0.0148258	highfriendshipsatisfaction	female	AM_R
0.0157679	highfriendshipsatisfaction	female	AM_R
0.0139735	highfriendshipsatisfaction	female	AM_R
-0.0332596	highfriendshipsatisfaction	female	AM_R
0.0264119	highfriendshipsatisfaction	female	AM_R
0.0201398	highfriendshipsatisfaction	female	AM_R
0.0179786	highfriendshipsatisfaction	female	AM_R
0.0164848	highfriendshipsatisfaction	female	AM_R
0.0177487	highfriendshipsatisfaction	female	AM_R
0.010629	highfriendshipsatisfaction	female	AM_R
0.0279527	highfriendshipsatisfaction	female	AM_R
-0.00351448	highfriendshipsatisfaction	female	AM_R
0.0326491	highfriendshipsatisfaction	female	AM_R
0.00290101	highfriendshipsatisfaction	female	AM_R
0.0102942	highfriendshipsatisfaction	female	AM_R
-0.0101245	highfriendshipsatisfaction	female	AM_R
0.0283743	highfriendshipsatisfaction	female	AM_R
0.00133543	highfriendshipsatisfaction	female	AM_R
0.0291864	highfriendshipsatisfaction	female	AM_R
0.0328958	highfriendshipsatisfaction	female	AM_R
0.0140615	highfriendshipsatisfaction	female	AM_R
0.0166355	highfriendshipsatisfaction	female	AM_R
0.00678732	highfriendshipsatisfaction	female	AM_R
0.00581118	highfriendshipsatisfaction	female	AM_R
0.0227745	highfriendshipsatisfaction	female	AM_R
0.0196232	highfriendshipsatisfaction	female	AM_R
-0.0125279	highfriendshipsatisfaction	female	AM_R
-0.0167999	highfriendshipsatisfaction	female	AM_R
0.0269903	highfriendshipsatisfaction	female	AM_R
0.000844628	highfriendshipsatisfaction	female	AM_R
0.00629598	highfriendshipsatisfaction	female	AM_R
0.0206878	highfriendshipsatisfaction	female	AM_R
0.00872193	highfriendshipsatisfaction	female	AM_R
0.00666139	highfriendshipsatisfaction	female	AM_R
0.00521394	highfriendshipsatisfaction	female	AM_R
0.00801548	highfriendshipsatisfaction	female	AM_R
-0.023377	highfriendshipsatisfaction	female	AM_R
-0.0180249	highfriendshipsatisfaction	female	AM_R
0.0254148	highfriendshipsatisfaction	female	AM_R
0.00158967	highfriendshipsatisfaction	female	AM_R
0.0224806	highfriendshipsatisfaction	female	AM_R
-0.0248553	highfriendshipsatisfaction	female	AM_R
0.0124158	highfriendshipsatisfaction	female	AM_R
0.000141398	highfriendshipsatisfaction	female	AM_R
0.0129243	highfriendshipsatisfaction	female	AM_R
0.0163555	highfriendshipsatisfaction	female	AM_R
0.00968632	highfriendshipsatisfaction	female	AM_R
0.00610523	highfriendshipsatisfaction	female	AM_R
0.0137501	highfriendshipsatisfaction	female	AM_R
-0.00368049	highfriendshipsatisfaction	female	AM_R
0.0106549	highfriendshipsatisfaction	female	AM_R
0.00200032	highfriendshipsatisfaction	female	AM_R
0.00905443	highfriendshipsatisfaction	female	AM_R
0.000826724	highfriendshipsatisfaction	female	AM_R
0.0189769	highfriendshipsatisfaction	female	AM_R
0.0110203	highfriendshipsatisfaction	female	AM_R
0.0167937	highfriendshipsatisfaction	female	AM_R
0.0223702	highfriendshipsatisfaction	female	AM_R
0.0218757	highfriendshipsatisfaction	female	AM_R
-0.000213327	highfriendshipsatisfaction	female	AM_R
0.0181287	highfriendshipsatisfaction	female	AM_R
0.0229807	highfriendshipsatisfaction	female	AM_R
0.0110037	highfriendshipsatisfaction	female	AM_R
0.00485121	highfriendshipsatisfaction	female	AM_R
-0.0152816	highfriendshipsatisfaction	female	AM_R
-0.00926377	highfriendshipsatisfaction	female	AM_R
-0.000581013	highfriendshipsatisfaction	female	AM_R
0.0212579	highfriendshipsatisfaction	female	AM_R
-0.00972757	highfriendshipsatisfaction	female	AM_R
0.0217721	highfriendshipsatisfaction	female	AM_R
0.000604779	highfriendshipsatisfaction	female	AM_R
-0.000337246	highfriendshipsatisfaction	female	AM_R
0.0244958	highfriendshipsatisfaction	female	AM_R
0.0140212	highfriendshipsatisfaction	female	AM_R
0.00164926	highfriendshipsatisfaction	female	AM_R
-0.00900033	highfriendshipsatisfaction	female	AM_R
-0.012487	highfriendshipsatisfaction	female	AM_R
-7.96549e-05	highfriendshipsatisfaction	female	AM_R
-0.0174968	highfriendshipsatisfaction	female	AM_R
0.0269963	highfriendshipsatisfaction	female	AM_R
0.0035277	highfriendshipsatisfaction	female	AM_R
0.0202816	highfriendshipsatisfaction	female	AM_R
-0.00570854	highfriendshipsatisfaction	female	AM_R
-0.0041112	highfriendshipsatisfaction	female	AM_R
0.024229	highfriendshipsatisfaction	female	AM_R
0.0090065	highfriendshipsatisfaction	female	AM_R
0.00930244	highfriendshipsatisfaction	female	AM_R
0.0274567	highfriendshipsatisfaction	female	AM_R
0.000559584	highfriendshipsatisfaction	female	AM_R
-0.0044977	highfriendshipsatisfaction	female	AM_R
-0.0157695	highfriendshipsatisfaction	female	AM_R
0.00449255	highfriendshipsatisfaction	female	AM_R
0.0107274	highfriendshipsatisfaction	female	AM_R
-0.0099674	highfriendshipsatisfaction	female	AM_R
0.0205167	highfriendshipsatisfaction	female	AM_R
0.02181	highfriendshipsatisfaction	female	AM_R
0.00607732	highfriendshipsatisfaction	female	AM_R
-0.0154116	highfriendshipsatisfaction	female	AM_R
-0.0096647	highfriendshipsatisfaction	female	AM_R
-0.0297664	highfriendshipsatisfaction	female	AM_R
0.0242342	highfriendshipsatisfaction	female	AM_R
0.0220018	highfriendshipsatisfaction	female	AM_R
0.00415336	highfriendshipsatisfaction	female	AM_R
-0.000139536	highfriendshipsatisfaction	female	AM_R
-0.00749256	highfriendshipsatisfaction	female	AM_R
-0.00337655	highfriendshipsatisfaction	female	AM_R
0.0189685	highfriendshipsatisfaction	female	AM_R
0.0375102	highfriendshipsatisfaction	female	AM_R
-0.00187323	highfriendshipsatisfaction	female	AM_R
0.0179518	highfriendshipsatisfaction	female	AM_R
0.00770798	highfriendshipsatisfaction	female	AM_R
0.0191985	highfriendshipsatisfaction	female	AM_R
-0.0228003	highfriendshipsatisfaction	female	AM_R
0.0196444	highfriendshipsatisfaction	female	AM_R
-0.00522033	highfriendshipsatisfaction	female	AM_R
0.0163423	highfriendshipsatisfaction	female	AM_R
0.0127903	highfriendshipsatisfaction	female	AM_R
0.0089115	highfriendshipsatisfaction	female	AM_R
0.0110865	highfriendshipsatisfaction	female	AM_R
-0.0251647	highfriendshipsatisfaction	female	AM_R
-0.00606976	highfriendshipsatisfaction	female	AM_R
-4.13763e-05	highfriendshipsatisfaction	female	AM_R
-0.00540952	highfriendshipsatisfaction	female	AM_R
0.0216359	highfriendshipsatisfaction	female	AM_R
[truncated: 158,001 more rows]

## Sheet: Supl. Fig. 4
param estimates	var	color	region
-0.0323735	socialjob	male	AM_L
0.0117676	socialjob	male	AM_L
-0.0135034	socialjob	male	AM_L
-0.027555	socialjob	male	AM_L
-0.0146637	socialjob	male	AM_L
0.000434647	socialjob	male	AM_L
-0.00115613	socialjob	male	AM_L
-0.0225415	socialjob	male	AM_L
-0.0112478	socialjob	male	AM_L
-0.0208728	socialjob	male	AM_L
-0.0139566	socialjob	male	AM_L
-0.00967873	socialjob	male	AM_L
0.0131595	socialjob	male	AM_L
0.00592382	socialjob	male	AM_L
-0.00521859	socialjob	male	AM_L
-0.022991	socialjob	male	AM_L
-0.0162518	socialjob	male	AM_L
-0.0122728	socialjob	male	AM_L
-0.0195467	socialjob	male	AM_L
-0.0496873	socialjob	male	AM_L
-0.0111192	socialjob	male	AM_L
0.0125775	socialjob	male	AM_L
0.00110757	socialjob	male	AM_L
0.0387779	socialjob	male	AM_L
-0.0197348	socialjob	male	AM_L
-0.000140968	socialjob	male	AM_L
0.0135994	socialjob	male	AM_L
-0.00598244	socialjob	male	AM_L
0.0346535	socialjob	male	AM_L
0.0289922	socialjob	male	AM_L
0.000715282	socialjob	male	AM_L
0.00827885	socialjob	male	AM_L
-0.00419661	socialjob	male	AM_L
0.0211672	socialjob	male	AM_L
0.00446135	socialjob	male	AM_L
-0.00801486	socialjob	male	AM_L
0.0160204	socialjob	male	AM_L
0.00507828	socialjob	male	AM_L
0.0142676	socialjob	male	AM_L
-0.00180806	socialjob	male	AM_L
0.00339434	socialjob	male	AM_L
0.0115807	socialjob	male	AM_L
0.0143616	socialjob	male	AM_L
-0.0251436	socialjob	male	AM_L
0.000847198	socialjob	male	AM_L
0.0108318	socialjob	male	AM_L
0.00406144	socialjob	male	AM_L
-0.0129788	socialjob	male	AM_L
-0.00184649	socialjob	male	AM_L
-0.0119039	socialjob	male	AM_L
-0.00528227	socialjob	male	AM_L
-0.0164643	socialjob	male	AM_L
-0.0256535	socialjob	male	AM_L
0.00470833	socialjob	male	AM_L
0.0015292	socialjob	male	AM_L
-0.00687104	socialjob	male	AM_L
0.0191335	socialjob	male	AM_L
-0.0120916	socialjob	male	AM_L
-0.0413976	socialjob	male	AM_L
-0.00122228	socialjob	male	AM_L
0.00716155	socialjob	male	AM_L
-0.00663802	socialjob	male	AM_L
-0.000976943	socialjob	male	AM_L
-0.00237196	socialjob	male	AM_L
-0.00704252	socialjob	male	AM_L
0.0153529	socialjob	male	AM_L
-0.0677988	socialjob	male	AM_L
0.00906619	socialjob	male	AM_L
-0.029442	socialjob	male	AM_L
0.0181187	socialjob	male	AM_L
-0.0069347	socialjob	male	AM_L
0.00492116	socialjob	male	AM_L
0.0101971	socialjob	male	AM_L
-0.0065239	socialjob	male	AM_L
-0.00919115	socialjob	male	AM_L
-0.0420724	socialjob	male	AM_L
-0.0273405	socialjob	male	AM_L
-0.00274587	socialjob	male	AM_L
0.00511936	socialjob	male	AM_L
8.86228e-05	socialjob	male	AM_L
-0.0161003	socialjob	male	AM_L
-0.04691	socialjob	male	AM_L
0.0211572	socialjob	male	AM_L
-0.0360751	socialjob	male	AM_L
-0.0355565	socialjob	male	AM_L
0.0132538	socialjob	male	AM_L
-0.0370331	socialjob	male	AM_L
-0.0144016	socialjob	male	AM_L
0.0239168	socialjob	male	AM_L
0.0281016	socialjob	male	AM_L
0.0120258	socialjob	male	AM_L
-0.031026	socialjob	male	AM_L
-0.0353704	socialjob	male	AM_L
-0.0251912	socialjob	male	AM_L
-0.0109358	socialjob	male	AM_L
-0.0102027	socialjob	male	AM_L
-0.01204	socialjob	male	AM_L
-0.0150961	socialjob	male	AM_L
-0.00477093	socialjob	male	AM_L
-0.00123949	socialjob	male	AM_L
0.0171255	socialjob	male	AM_L
0.0180785	socialjob	male	AM_L
0.0246038	socialjob	male	AM_L
-0.00469798	socialjob	male	AM_L
0.0122558	socialjob	male	AM_L
0.00801852	socialjob	male	AM_L
-0.00429708	socialjob	male	AM_L
-0.00327548	socialjob	male	AM_L
-0.0522486	socialjob	male	AM_L
0.0118374	socialjob	male	AM_L
-0.0195224	socialjob	male	AM_L
0.0161364	socialjob	male	AM_L
-0.0197392	socialjob	male	AM_L
-0.0132507	socialjob	male	AM_L
0.023339	socialjob	male	AM_L
-0.00612662	socialjob	male	AM_L
-0.00809534	socialjob	male	AM_L
-0.0149723	socialjob	male	AM_L
-0.00503029	socialjob	male	AM_L
0.00837066	socialjob	male	AM_L
-0.00732436	socialjob	male	AM_L
-0.0100707	socialjob	male	AM_L
0.0112046	socialjob	male	AM_L
0.00741922	socialjob	male	AM_L
-0.00533612	socialjob	male	AM_L
-0.00705956	socialjob	male	AM_L
-0.00716495	socialjob	male	AM_L
-0.00946583	socialjob	male	AM_L
-0.0269383	socialjob	male	AM_L
-0.0105393	socialjob	male	AM_L
-0.00473381	socialjob	male	AM_L
-0.0104716	socialjob	male	AM_L
-0.0173069	socialjob	male	AM_L
-0.0197803	socialjob	male	AM_L
-0.000235147	socialjob	male	AM_L
-0.0319439	socialjob	male	AM_L
-0.00744713	socialjob	male	AM_L
-0.00800849	socialjob	male	AM_L
-0.0116084	socialjob	male	AM_L
-0.00868407	socialjob	male	AM_L
-0.0079619	socialjob	male	AM_L
-0.0280147	socialjob	male	AM_L
-0.0372306	socialjob	male	AM_L
0.00317961	socialjob	male	AM_L
-0.00412145	socialjob	male	AM_L
0.0201581	socialjob	male	AM_L
-0.0457966	socialjob	male	AM_L
-0.00255321	socialjob	male	AM_L
-0.00112477	socialjob	male	AM_L
-0.0148782	socialjob	male	AM_L
-0.00961891	socialjob	male	AM_L
-0.0116437	socialjob	male	AM_L
-0.0361018	socialjob	male	AM_L
-0.00885685	socialjob	male	AM_L
-0.0123138	socialjob	male	AM_L
0.0126989	socialjob	male	AM_L
0.00668248	socialjob	male	AM_L
0.00382239	socialjob	male	AM_L
0.0121785	socialjob	male	AM_L
-0.0224572	socialjob	male	AM_L
-0.0224434	socialjob	male	AM_L
-0.00550463	socialjob	male	AM_L
-0.0444161	socialjob	male	AM_L
-0.0390796	socialjob	male	AM_L
-0.0156815	socialjob	male	AM_L
-0.0183026	socialjob	male	AM_L
-0.0170853	socialjob	male	AM_L
-0.0154284	socialjob	male	AM_L
-0.0538506	socialjob	male	AM_L
-0.0457186	socialjob	male	AM_L
-0.0159877	socialjob	male	AM_L
-0.0130886	socialjob	male	AM_L
0.0102574	socialjob	male	AM_L
0.018347	socialjob	male	AM_L
-0.0067275	socialjob	male	AM_L
0.00267435	socialjob	male	AM_L
-0.0222654	socialjob	male	AM_L
-0.0103565	socialjob	male	AM_L
0.0187426	socialjob	male	AM_L
0.004767	socialjob	male	AM_L
-0.000352617	socialjob	male	AM_L
-0.013944	socialjob	male	AM_L
-0.0248713	socialjob	male	AM_L
0.00732141	socialjob	male	AM_L
-0.014518	socialjob	male	AM_L
-0.0148267	socialjob	male	AM_L
0.00510521	socialjob	male	AM_L
0.0181489	socialjob	male	AM_L
-0.00256099	socialjob	male	AM_L
-0.00190316	socialjob	male	AM_L
-0.0309077	socialjob	male	AM_L
-0.00879418	socialjob	male	AM_L
-0.0133823	socialjob	male	AM_L
-0.0155198	socialjob	male	AM_L
-0.00994736	socialjob	male	AM_L
-0.0107983	socialjob	male	AM_L
0.0206529	socialjob	male	AM_L
0.0188849	socialjob	male	AM_L
0.0129834	socialjob	male	AM_L
0.00232864	socialjob	male	AM_L
-0.0219562	socialjob	male	AM_L
-0.0127778	socialjob	male	AM_L
-0.00646861	socialjob	male	AM_L
0.0262709	socialjob	male	AM_L
0.0177883	socialjob	male	AM_L
-0.000120221	socialjob	male	AM_L
-0.000804539	socialjob	male	AM_L
-0.0629935	socialjob	male	AM_L
-0.00887847	socialjob	male	AM_L
-0.00443286	socialjob	male	AM_L
-0.0155516	socialjob	male	AM_L
-0.0425635	socialjob	male	AM_L
-0.00923529	socialjob	male	AM_L
-0.0131818	socialjob	male	AM_L
-0.0389412	socialjob	male	AM_L
-0.0750557	socialjob	male	AM_L
-0.000672639	socialjob	male	AM_L
-0.0155132	socialjob	male	AM_L
-0.0167383	socialjob	male	AM_L
-0.0356878	socialjob	male	AM_L
0.0071	socialjob	male	AM_L
0.000479945	socialjob	male	AM_L
-0.00449943	socialjob	male	AM_L
-0.00994206	socialjob	male	AM_L
0.00635776	socialjob	male	AM_L
-0.0039461	socialjob	male	AM_L
-0.00118877	socialjob	male	AM_L
-0.0212368	socialjob	male	AM_L
-0.0164308	socialjob	male	AM_L
0.0208832	socialjob	male	AM_L
-0.0250899	socialjob	male	AM_L
-0.00736935	socialjob	male	AM_L
0.0186864	socialjob	male	AM_L
0.00596901	socialjob	male	AM_L
0.00609541	socialjob	male	AM_L
0.0211884	socialjob	male	AM_L
0.00264176	socialjob	male	AM_L
-0.0500017	socialjob	male	AM_L
-0.0038352	socialjob	male	AM_L
-0.0372535	socialjob	male	AM_L
0.00191175	socialjob	male	AM_L
-0.0105717	socialjob	male	AM_L
-0.000280209	socialjob	male	AM_L
-0.00256663	socialjob	male	AM_L
-0.0190544	socialjob	male	AM_L
0.0176217	socialjob	male	AM_L
-0.00877106	socialjob	male	AM_L
-0.000909431	socialjob	male	AM_L
-0.0160877	socialjob	male	AM_L
-0.00627071	socialjob	male	AM_L
0.0287996	socialjob	male	AM_L
-0.00039335	socialjob	male	AM_L
-0.0529377	socialjob	male	AM_L
0.0039946	socialjob	male	AM_L
0.000399658	socialjob	male	AM_L
-0.0411611	socialjob	male	AM_L
-0.00017044	socialjob	male	AM_L
0.00729477	socialjob	male	AM_L
0.00608578	socialjob	male	AM_L
0.014802	socialjob	male	AM_L
0.0163062	socialjob	male	AM_L
0.0217626	socialjob	male	AM_L
0.00148297	socialjob	male	AM_L
-0.00907584	socialjob	male	AM_L
0.0034595	socialjob	male	AM_L
0.00422361	socialjob	male	AM_L
-0.0341458	socialjob	male	AM_L
0.0147498	socialjob	male	AM_L
-0.0271187	socialjob	male	AM_L
-0.000969168	socialjob	male	AM_L
-0.0402313	socialjob	male	AM_L
0.0115565	socialjob	male	AM_L
-0.0194491	socialjob	male	AM_L
-0.0106779	socialjob	male	AM_L
0.0262938	socialjob	male	AM_L
-0.0186939	socialjob	male	AM_L
0.0204315	socialjob	male	AM_L
0.0201049	socialjob	male	AM_L
0.0277832	socialjob	male	AM_L
0.0133206	socialjob	male	AM_L
0.0157432	socialjob	male	AM_L
0.00149287	socialjob	male	AM_L
-0.021024	socialjob	male	AM_L
-0.00104752	socialjob	male	AM_L
-0.00530221	socialjob	male	AM_L
-0.00548803	socialjob	male	AM_L
0.0322831	socialjob	male	AM_L
-0.029175	socialjob	male	AM_L
0.019207	socialjob	male	AM_L
-0.0359592	socialjob	male	AM_L
0.0564078	socialjob	male	AM_L
0.0267828	socialjob	male	AM_L
0.0640856	socialjob	male	AM_L
0.0164888	socialjob	male	AM_L
-0.0155582	socialjob	male	AM_L
-0.0306212	socialjob	male	AM_L
-0.0482712	socialjob	male	AM_L
-0.0338393	socialjob	male	AM_L
-0.038728	socialjob	male	AM_L
-0.0162799	socialjob	male	AM_L
-0.0659069	socialjob	male	AM_L
-0.0288952	socialjob	male	AM_L
-0.0286109	socialjob	male	AM_L
0.024175	socialjob	male	AM_L
0.0503076	socialjob	male	AM_L
0.0176677	socialjob	male	AM_L
-0.00770756	socialjob	male	AM_L
-0.0213604	socialjob	male	AM_L
0.00783977	socialjob	male	AM_L
0.00796939	socialjob	male	AM_L
-0.0144668	socialjob	male	AM_L
-0.000824481	socialjob	male	AM_L
-0.0241301	socialjob	male	AM_L
-0.0164427	socialjob	male	AM_L
0.00182606	socialjob	male	AM_L
-0.0211677	socialjob	male	AM_L
-0.0324419	socialjob	male	AM_L
0.0182953	socialjob	male	AM_L
-0.0162075	socialjob	male	AM_L
0.0283613	socialjob	male	AM_L
-0.0474469	socialjob	male	AM_L
0.00870222	socialjob	male	AM_L
-0.00755038	socialjob	male	AM_L
0.000802929	socialjob	male	AM_L
-0.0106752	socialjob	male	AM_L
-0.00651584	socialjob	male	AM_L
0.0063718	socialjob	male	AM_L
0.0199304	socialjob	male	AM_L
0.0184203	socialjob	male	AM_L
-0.0244181	socialjob	male	AM_L
-0.0013172	socialjob	male	AM_L
-0.0148503	socialjob	male	AM_L
0.0217438	socialjob	male	AM_L
0.00658919	socialjob	male	AM_L
-0.00167002	socialjob	male	AM_L
0.00655418	socialjob	male	AM_L
-0.0167404	socialjob	male	AM_L
0.0138995	socialjob	male	AM_L
-0.0061658	socialjob	male	AM_L
-0.0188551	socialjob	male	AM_L
-0.0216822	socialjob	male	AM_L
-0.0151496	socialjob	male	AM_L
0.015219	socialjob	male	AM_L
-0.0555891	socialjob	male	AM_L
0.00865457	socialjob	male	AM_L
-0.0172432	socialjob	male	AM_L
-0.00893238	socialjob	male	AM_L
-0.023984	socialjob	male	AM_L
-0.0156905	socialjob	male	AM_L
0.0095553	socialjob	male	AM_L
0.00451539	socialjob	male	AM_L
-0.00529056	socialjob	male	AM_L
-0.0212521	socialjob	male	AM_L
0.00465558	socialjob	male	AM_L
-0.0116848	socialjob	male	AM_L
-0.0443501	socialjob	male	AM_L
-0.00137636	socialjob	male	AM_L
-0.0104018	socialjob	male	AM_L
-0.0201357	socialjob	male	AM_L
0.00246189	socialjob	male	AM_L
-0.0231122	socialjob	male	AM_L
0.0042547	socialjob	male	AM_L
0.0030107	socialjob	male	AM_L
-0.0100073	socialjob	male	AM_L
-0.0276278	socialjob	male	AM_L
0.0141548	socialjob	male	AM_L
-0.00527905	socialjob	male	AM_L
0.00304202	socialjob	male	AM_L
-0.00540148	socialjob	male	AM_L
-0.0277536	socialjob	male	AM_L
0.000148866	socialjob	male	AM_L
0.00926977	socialjob	male	AM_L
-0.00417968	socialjob	male	AM_L
0.000382741	socialjob	male	AM_L
0.0119527	socialjob	male	AM_L
-0.0167244	socialjob	male	AM_L
0.00765072	socialjob	male	AM_L
-0.0212752	socialjob	male	AM_L
-0.0167068	socialjob	male	AM_L
0.0228796	socialjob	male	AM_L
0.0203578	socialjob	male	AM_L
-0.0154977	socialjob	male	AM_L
0.00407348	socialjob	male	AM_L
0.0175992	socialjob	male	AM_L
-0.00553722	socialjob	male	AM_L
-0.0180672	socialjob	male	AM_L
0.0124366	socialjob	male	AM_L
0.0157981	socialjob	male	AM_L
0.00907384	socialjob	male	AM_L
-0.0697478	socialjob	male	AM_L
0.0048651	socialjob	male	AM_L
0.00484107	socialjob	male	AM_L
0.000224697	socialjob	male	AM_L
0.00855483	socialjob	male	AM_L
-0.0303306	socialjob	male	AM_L
0.0222392	socialjob	male	AM_L
-0.00266442	socialjob	male	AM_L
0.0138851	socialjob	male	AM_L
-0.0285177	socialjob	male	AM_L
-0.00943528	socialjob	male	AM_L
0.00326626	socialjob	male	AM_L
-0.0110944	socialjob	male	AM_L
-0.0289169	socialjob	male	AM_L
-0.0125947	socialjob	male	AM_L
-0.00224013	socialjob	male	AM_L
0.00349006	socialjob	male	AM_L
0.0195411	socialjob	male	AM_L
0.00805769	socialjob	male	AM_L
-0.00314502	socialjob	male	AM_L
-0.0535829	socialjob	male	AM_L
0.00934747	socialjob	male	AM_L
-0.0432067	socialjob	male	AM_L
0.015042	socialjob	male	AM_L
-0.00717503	socialjob	male	AM_L
-0.00678536	socialjob	male	AM_L
-0.0171929	socialjob	male	AM_L
-0.0416873	socialjob	male	AM_L
-0.00269655	socialjob	male	AM_L
-0.0415494	socialjob	male	AM_L
-0.0370582	socialjob	male	AM_L
-0.0121819	socialjob	male	AM_L
-0.0126591	socialjob	male	AM_L
-0.0102564	socialjob	male	AM_L
0.00263083	socialjob	male	AM_L
-0.00667689	socialjob	male	AM_L
-0.0139379	socialjob	male	AM_L
0.0213836	socialjob	male	AM_L
-0.0228245	socialjob	male	AM_L
0.0289932	socialjob	male	AM_L
0.00860107	socialjob	male	AM_L
0.0244	socialjob	male	AM_L
0.0218462	socialjob	male	AM_L
0.014812	socialjob	male	AM_L
-0.0256604	socialjob	male	AM_L
-0.0030179	socialjob	male	AM_L
0.00342058	socialjob	male	AM_L
0.0190819	socialjob	male	AM_L
-0.0219088	socialjob	male	AM_L
0.00992284	socialjob	male	AM_L
0.0115265	socialjob	male	AM_L
-0.00422598	socialjob	male	AM_L
-0.0142285	socialjob	male	AM_L
0.010122	socialjob	male	AM_L
-0.0310601	socialjob	male	AM_L
-0.0427485	socialjob	male	AM_L
0.0197727	socialjob	male	AM_L
-0.00482488	socialjob	male	AM_L
0.00584522	socialjob	male	AM_L
-0.0158887	socialjob	male	AM_L
-0.0343684	socialjob	male	AM_L
-0.0594103	socialjob	male	AM_L
-0.00544674	socialjob	male	AM_L
-0.0103314	socialjob	male	AM_L
-0.0131661	socialjob	male	AM_L
-0.00132834	socialjob	male	AM_L
-0.0354829	socialjob	male	AM_L
0.0201006	socialjob	male	AM_L
-0.0165183	socialjob	male	AM_L
-0.00180436	socialjob	male	AM_L
-0.00318181	socialjob	male	AM_L
-0.0371781	socialjob	male	AM_L
0.0196406	socialjob	male	AM_L
-0.0316071	socialjob	male	AM_L
0.00184796	socialjob	male	AM_L
-0.0168804	socialjob	male	AM_L
-0.0356597	socialjob	male	AM_L
0.0247513	socialjob	male	AM_L
-0.00283084	socialjob	male	AM_L
-0.0243119	socialjob	male	AM_L
-0.0425022	socialjob	male	AM_L
-0.0229943	socialjob	male	AM_L
-0.0248952	socialjob	male	AM_L
-0.0116162	socialjob	male	AM_L
-0.0126688	socialjob	male	AM_L
-0.0349653	socialjob	male	AM_L
-0.0181681	socialjob	male	AM_L
-0.00211355	socialjob	male	AM_L
0.0191125	socialjob	male	AM_L
-0.0126093	socialjob	male	AM_L
-0.0271196	socialjob	male	AM_L
-0.00812142	socialjob	male	AM_L
0.00994442	socialjob	male	AM_L
0.00550158	socialjob	male	AM_L
-0.0250533	socialjob	male	AM_L
-0.000549466	socialjob	male	AM_L
0.0114836	socialjob	male	AM_L
0.0079552	socialjob	male	AM_L
-0.0145346	socialjob	male	AM_L
0.0235636	socialjob	male	AM_L
-0.0202338	socialjob	male	AM_L
0.0119215	socialjob	male	AM_L
-0.0198531	socialjob	male	AM_L
0.00881593	socialjob	male	AM_L
0.00998227	socialjob	male	AM_L
-0.00940154	socialjob	male	AM_L
-0.0381926	socialjob	male	AM_L
-0.00787539	socialjob	male	AM_L
-0.0467264	socialjob	male	AM_L
0.00213761	socialjob	male	AM_L
0.0142501	socialjob	male	AM_L
0.00619442	socialjob	male	AM_L
-0.00776063	socialjob	male	AM_L
0.00405569	socialjob	male	AM_L
-0.0241911	socialjob	male	AM_L
0.0138839	socialjob	male	AM_L
-0.000551902	socialjob	male	AM_L
-0.00723326	socialjob	male	AM_L
-0.00868186	socialjob	male	AM_L
-0.00495646	socialjob	male	AM_L
-0.0287372	socialjob	male	AM_L
-0.0279772	socialjob	male	AM_L
0.0118676	socialjob	male	AM_L
0.0191489	socialjob	male	AM_L
-0.0517552	socialjob	male	AM_L
0.01309	socialjob	male	AM_L
0.0264549	socialjob	male	AM_L
-0.0108913	socialjob	male	AM_L
0.0101486	socialjob	male	AM_L
-0.0257729	socialjob	male	AM_L
0.00525113	socialjob	male	AM_L
0.00574137	socialjob	male	AM_L
0.0184962	socialjob	male	AM_L
-0.0289614	socialjob	male	AM_L
0.0161216	socialjob	male	AM_L
0.00497903	socialjob	male	AM_L
-0.00203462	socialjob	male	AM_L
-0.0411351	socialjob	male	AM_L
-0.0872147	socialjob	male	AM_L
0.000125686	socialjob	male	AM_L
0.0093872	socialjob	male	AM_L
-0.0359464	socialjob	male	AM_L
-0.0302169	socialjob	male	AM_L
-0.0117835	socialjob	male	AM_L
-0.0100155	socialjob	male	AM_L
-0.00885655	socialjob	male	AM_L
-0.0262017	socialjob	male	AM_L
-0.00984401	socialjob	male	AM_L
-0.00542929	socialjob	male	AM_L
-0.00830157	socialjob	male	AM_L
-0.00680541	socialjob	male	AM_L
0.00521888	socialjob	male	AM_L
-0.00648007	socialjob	male	AM_L
-0.0255973	socialjob	male	AM_L
-0.0226617	socialjob	male	AM_L
-0.0245694	socialjob	male	AM_L
0.008461	socialjob	male	AM_L
-0.00469766	socialjob	male	AM_L
-0.00628467	socialjob	male	AM_L
0.0216663	socialjob	male	AM_L
0.0286651	socialjob	male	AM_L
-0.0449849	socialjob	male	AM_L
0.0164424	socialjob	male	AM_L
-0.000834491	socialjob	male	AM_L
0.00471259	socialjob	male	AM_L
0.00197649	socialjob	male	AM_L
-0.00423468	socialjob	male	AM_L
0.00339213	socialjob	male	AM_L
0.0014442	socialjob	male	AM_L
0.0168987	socialjob	male	AM_L
-0.0246448	socialjob	male	AM_L
-0.0264699	socialjob	male	AM_L
0.0070746	socialjob	male	AM_L
-0.00427565	socialjob	male	AM_L
-0.0148803	socialjob	male	AM_L
0.00913418	socialjob	male	AM_L
-0.0102188	socialjob	male	AM_L
0.0104645	socialjob	male	AM_L
-0.0341793	socialjob	male	AM_L
0.0208104	socialjob	male	AM_L
0.00275486	socialjob	male	AM_L
-0.0102723	socialjob	male	AM_L
-0.0104361	socialjob	male	AM_L
-0.0209895	socialjob	male	AM_L
-0.0515956	socialjob	male	AM_L
-0.0157344	socialjob	male	AM_L
-0.0230037	socialjob	male	AM_L
-0.0162907	socialjob	male	AM_L
-0.00797845	socialjob	male	AM_L
-0.0132155	socialjob	male	AM_L
-0.00625361	socialjob	male	AM_L
0.00316429	socialjob	male	AM_L
0.0042614	socialjob	male	AM_L
-0.0212347	socialjob	male	AM_L
0.00377735	socialjob	male	AM_L
-0.00869373	socialjob	male	AM_L
-0.0199759	socialjob	male	AM_L
-0.0118727	socialjob	male	AM_L
0.0212379	socialjob	male	AM_L
-0.000299036	socialjob	male	AM_L
0.0270267	socialjob	male	AM_L
0.0010017	socialjob	male	AM_L
-0.0558	socialjob	male	AM_L
-0.0140416	socialjob	male	AM_L
-0.0016264	socialjob	male	AM_L
-0.012494	socialjob	male	AM_L
-0.00845832	socialjob	male	AM_L
-0.0151757	socialjob	male	AM_L
-0.0229878	socialjob	male	AM_L
-0.00570397	socialjob	male	AM_L
0.0152436	socialjob	male	AM_L
0.0270869	socialjob	male	AM_L
0.0118157	socialjob	male	AM_L
0.0312345	socialjob	male	AM_L
0.0213087	socialjob	male	AM_L
0.0218736	socialjob	male	AM_L
-0.00179366	socialjob	male	AM_L
-0.0081593	socialjob	male	AM_L
-0.00105502	socialjob	male	AM_L
-0.00263518	socialjob	male	AM_L
-0.0273424	socialjob	male	AM_L
0.0253851	socialjob	male	AM_L
-0.00558035	socialjob	male	AM_L
0.00655631	socialjob	male	AM_L
0.00356441	socialjob	male	AM_L
-0.0517296	socialjob	male	AM_L
-0.0367495	socialjob	male	AM_L
-0.00437021	socialjob	male	AM_L
-0.018183	socialjob	male	AM_L
0.00215835	socialjob	male	AM_L
-0.00589066	socialjob	male	AM_L
0.0061823	socialjob	male	AM_L
-0.0310468	socialjob	male	AM_L
0.0243658	socialjob	male	AM_L
0.0250025	socialjob	male	AM_L
-0.000771308	socialjob	male	AM_L
-0.0318445	socialjob	male	AM_L
-0.017367	socialjob	male	AM_L
0.00958055	socialjob	male	AM_L
0.0257734	socialjob	male	AM_L
0.0219989	socialjob	male	AM_L
-0.00561564	socialjob	male	AM_L
-0.00958632	socialjob	male	AM_L
-0.028567	socialjob	male	AM_L
0.0081315	socialjob	male	AM_L
-0.00894701	socialjob	male	AM_L
-0.0355227	socialjob	male	AM_L
0.0205583	socialjob	male	AM_L
0.0618857	socialjob	male	AM_L
-0.00585268	socialjob	male	AM_L
-0.0341115	socialjob	male	AM_L
-0.0490736	socialjob	male	AM_L
-0.00328383	socialjob	male	AM_L
-0.0583706	socialjob	male	AM_L
-0.00718494	socialjob	male	AM_L
-0.0380369	socialjob	male	AM_L
-0.0133717	socialjob	male	AM_L
-0.0186499	socialjob	male	AM_L
0.0120659	socialjob	male	AM_L
-0.0143274	socialjob	male	AM_L
0.00771004	socialjob	male	AM_L
-0.034689	socialjob	male	AM_L
0.0159109	socialjob	male	AM_L
-0.00347779	socialjob	male	AM_L
-0.0025589	socialjob	male	AM_L
-0.0468538	socialjob	male	AM_L
-0.00230268	socialjob	male	AM_L
-0.0108829	socialjob	male	AM_L
-0.0199662	socialjob	male	AM_L
0.0294292	socialjob	male	AM_L
0.0351879	socialjob	male	AM_L
-0.0157527	socialjob	male	AM_L
-0.0155016	socialjob	male	AM_L
0.00656874	socialjob	male	AM_L
-0.00105608	socialjob	male	AM_L
-0.0171849	socialjob	male	AM_L
-0.00791914	socialjob	male	AM_L
0.00463951	socialjob	male	AM_L
-0.0231044	socialjob	male	AM_L
0.0178332	socialjob	male	AM_L
0.016893	socialjob	male	AM_L
0.0306391	socialjob	male	AM_L
0.0187849	socialjob	male	AM_L
-0.00565434	socialjob	male	AM_L
0.00205143	socialjob	male	AM_L
-0.00188608	socialjob	male	AM_L
-0.00844585	socialjob	male	AM_L
0.030231	socialjob	male	AM_L
-0.000230146	socialjob	male	AM_L
-0.0262004	socialjob	male	AM_L
0.020074	socialjob	male	AM_L
-0.0255082	socialjob	male	AM_L
-0.00448096	socialjob	male	AM_L
-0.0102447	socialjob	male	AM_L
0.00436813	socialjob	male	AM_L
-0.00473052	socialjob	male	AM_L
-0.048585	socialjob	male	AM_L
-0.0195047	socialjob	male	AM_L
-0.017041	socialjob	male	AM_L
0.0237102	socialjob	male	AM_L
-0.0194554	socialjob	male	AM_L
-0.00138145	socialjob	male	AM_L
0.0111099	socialjob	male	AM_L
-0.0266194	socialjob	male	AM_L
-0.01435	socialjob	male	AM_L
-0.00117355	socialjob	male	AM_L
0.0167437	socialjob	male	AM_L
-0.00217599	socialjob	male	AM_L
-0.0131154	socialjob	male	AM_L
-0.0310168	socialjob	male	AM_L
-0.00450637	socialjob	male	AM_L
0.0087663	socialjob	male	AM_L
0.0087663	socialjob	male	AM_L
0.0087663	socialjob	male	AM_L
-0.00871551	socialjob	male	AM_L
-0.00122887	socialjob	male	AM_L
-0.00464888	socialjob	male	AM_L
-0.00340788	socialjob	male	AM_L
-0.00938614	socialjob	male	AM_L
-0.022212	socialjob	male	AM_L
-0.0168659	socialjob	male	AM_L
0.00427186	socialjob	male	AM_L
-0.000791934	socialjob	male	AM_L
-0.0128674	socialjob	male	AM_L
0.0262053	socialjob	male	AM_L
0.0150729	socialjob	male	AM_L
-0.00503034	socialjob	male	AM_L
-0.0135454	socialjob	male	AM_L
-0.00723884	socialjob	male	AM_L
-0.0108622	socialjob	male	AM_L
-0.0392111	socialjob	male	AM_L
0.00485065	socialjob	male	AM_L
-0.0245902	socialjob	male	AM_L
0.0120086	socialjob	male	AM_L
-0.0521764	socialjob	male	AM_L
-0.0118922	socialjob	male	AM_L
-0.00738644	socialjob	male	AM_L
-0.0102087	socialjob	male	AM_L
-0.00016021	socialjob	male	AM_L
0.000233513	socialjob	male	AM_L
0.00814297	socialjob	male	AM_L
-0.0193838	socialjob	male	AM_L
0.00342218	socialjob	male	AM_L
0.00410323	socialjob	male	AM_L
-0.0105602	socialjob	male	AM_L
0.0144295	socialjob	male	AM_L
0.00199869	socialjob	male	AM_L
0.0110927	socialjob	male	AM_L
-0.0278247	socialjob	male	AM_L
-0.0081249	socialjob	male	AM_L
-0.00745537	socialjob	male	AM_L
-0.0169951	socialjob	male	AM_L
-0.0175294	socialjob	male	AM_L
-0.00684681	socialjob	male	AM_L
-0.0178776	socialjob	male	AM_L
-0.0351814	socialjob	male	AM_L
-0.0320537	socialjob	male	AM_L
0.00386139	socialjob	male	AM_L
0.0060292	socialjob	male	AM_L
-0.00603187	socialjob	male	AM_L
0.0197584	socialjob	male	AM_L
-0.0164637	socialjob	male	AM_L
-0.0158272	socialjob	male	AM_L
-0.0119102	socialjob	male	AM_L
0.0131871	socialjob	male	AM_L
0.0148799	socialjob	male	AM_L
-0.0273633	socialjob	male	AM_L
0.00111568	socialjob	male	AM_L
2.19736e-05	socialjob	male	AM_L
-0.000540952	socialjob	male	AM_L
0.00342775	socialjob	male	AM_L
-0.0039958	socialjob	male	AM_L
-0.0386745	socialjob	male	AM_L
-0.0146257	socialjob	male	AM_L
4.20319e-06	socialjob	male	AM_L
0.021254	socialjob	male	AM_L
-0.00101265	socialjob	male	AM_L
-0.0357614	socialjob	male	AM_L
0.0065253	socialjob	male	AM_L
-0.0460423	socialjob	male	AM_L
0.00347307	socialjob	male	AM_L
-0.0126178	socialjob	male	AM_L
-0.0344428	socialjob	male	AM_L
-0.0712726	socialjob	male	AM_L
-0.017661	socialjob	male	AM_L
-0.0450509	socialjob	male	AM_L
-0.0224882	socialjob	male	AM_L
-0.00344015	socialjob	male	AM_L
-0.0340707	socialjob	male	AM_L
-0.0142757	socialjob	male	AM_L
-0.00777725	socialjob	male	AM_L
-0.00227257	socialjob	male	AM_L
-0.00220312	socialjob	male	AM_L
-0.0242675	socialjob	male	AM_L
0.0195653	socialjob	male	AM_L
0.0030401	socialjob	male	AM_L
-0.0430229	socialjob	male	AM_L
0.0015065	socialjob	male	AM_L
-0.00999598	socialjob	male	AM_L
0.00414133	socialjob	male	AM_L
0.00109142	socialjob	male	AM_L
-0.00665598	socialjob	male	AM_L
-0.038358	socialjob	male	AM_L
0.0217887	socialjob	male	AM_L
-0.0106223	socialjob	male	AM_L
-0.00519162	socialjob	male	AM_L
-0.00232147	socialjob	male	AM_L
-0.0123269	socialjob	male	AM_L
-0.0235269	socialjob	male	AM_L
-0.0180211	socialjob	male	AM_L
-0.0160396	socialjob	male	AM_L
-0.0394524	socialjob	male	AM_L
0.0139625	socialjob	male	AM_L
-0.0447858	socialjob	male	AM_L
-0.00462522	socialjob	male	AM_L
-0.0381773	socialjob	male	AM_L
-0.0314857	socialjob	male	AM_L
-0.0445407	socialjob	male	AM_L
-0.00382209	socialjob	male	AM_L
-0.00489701	socialjob	male	AM_L
0.00459311	socialjob	male	AM_L
-0.000485849	socialjob	male	AM_L
0.00343653	socialjob	male	AM_L
0.0044963	socialjob	male	AM_L
-0.0293746	socialjob	male	AM_L
-0.00223559	socialjob	male	AM_L
-0.00978246	socialjob	male	AM_L
-0.00605843	socialjob	male	AM_L
0.000368412	socialjob	male	AM_L
-0.00140507	socialjob	male	AM_L
-0.00840713	socialjob	male	AM_L
-0.0512763	socialjob	male	AM_L
-0.0183103	socialjob	male	AM_L
0.0218612	socialjob	male	AM_L
-0.0116419	socialjob	male	AM_L
-0.00254114	socialjob	male	AM_L
0.0169989	socialjob	male	AM_L
-0.00571576	socialjob	male	AM_L
-0.0280735	socialjob	male	AM_L
-0.00166519	socialjob	male	AM_L
0.00245619	socialjob	male	AM_L
0.00280941	socialjob	male	AM_L
0.00586221	socialjob	male	AM_L
-0.0087625	socialjob	male	AM_L
0.00443613	socialjob	male	AM_L
-0.0229342	socialjob	male	AM_L
0.00793344	socialjob	male	AM_L
-0.0266558	socialjob	male	AM_L
0.0247224	socialjob	male	AM_L
0.0178867	socialjob	male	AM_L
0.0186303	socialjob	male	AM_L
-0.00133387	socialjob	male	AM_L
0.0057084	socialjob	male	AM_L
-0.0200785	socialjob	male	AM_L
-0.0272169	socialjob	male	AM_L
-0.0242175	socialjob	male	AM_L
-0.00307233	socialjob	male	AM_L
0.012778	socialjob	male	AM_L
0.0166085	socialjob	male	AM_L
-0.00848671	socialjob	male	AM_L
0.00386993	socialjob	male	AM_L
-0.0109575	socialjob	male	AM_L
-0.00753875	socialjob	male	AM_L
0.00386674	socialjob	male	AM_L
-0.00925754	socialjob	male	AM_L
-0.027612	socialjob	male	AM_L
-0.00725678	socialjob	male	AM_L
-0.044894	socialjob	male	AM_L
-0.0395196	socialjob	male	AM_L
-0.0108109	socialjob	male	AM_L
0.00828847	socialjob	male	AM_L
-0.00964116	socialjob	male	AM_L
-0.0280854	socialjob	male	AM_L
0.0329519	socialjob	male	AM_L
0.0136763	socialjob	male	AM_L
0.000235369	socialjob	male	AM_L
0.0243029	socialjob	male	AM_L
-0.0950327	socialjob	male	AM_L
0.00562446	socialjob	male	AM_L
-0.00251944	socialjob	male	AM_L
0.0130531	socialjob	male	AM_L
-0.0026801	socialjob	male	AM_L
-0.0267198	socialjob	male	AM_L
0.00514032	socialjob	male	AM_L
-0.0205283	socialjob	male	AM_L
0.00101101	socialjob	male	AM_L
-0.00993658	socialjob	male	AM_L
0.0127112	socialjob	male	AM_L
-0.0138921	socialjob	male	AM_L
-0.00625258	socialjob	male	AM_L
-0.0145851	socialjob	male	AM_L
-0.0294602	socialjob	male	AM_L
-0.0168847	socialjob	male	AM_L
0.000575693	socialjob	male	AM_L
-0.0356163	socialjob	male	AM_L
0.0123742	socialjob	male	AM_L
0.0180063	socialjob	male	AM_L
0.014419	socialjob	male	AM_L
-0.00489178	socialjob	male	AM_L
-0.0332183	socialjob	male	AM_L
-0.00747596	socialjob	male	AM_L
0.0176696	socialjob	male	AM_L
-0.00141726	socialjob	male	AM_L
-0.00221534	socialjob	male	AM_L
-0.0246547	socialjob	male	AM_L
-9.85402e-05	socialjob	male	AM_L
-0.00774931	socialjob	male	AM_L
-0.00557337	socialjob	male	AM_L
0.0192576	socialjob	male	AM_L
-0.0167575	socialjob	male	AM_L
-0.0172976	socialjob	male	AM_L
0.00311574	socialjob	male	AM_L
-0.0135761	socialjob	male	AM_L
-0.0165102	socialjob	male	AM_L
0.000766537	socialjob	male	AM_L
-0.00273883	socialjob	male	AM_L
-0.0186454	socialjob	male	AM_L
-0.0510243	socialjob	male	AM_L
0.00779683	socialjob	male	AM_L
-0.000313147	socialjob	male	AM_L
-0.0531955	socialjob	male	AM_L
-0.0555389	socialjob	male	AM_L
-0.0578847	socialjob	male	AM_L
-0.0409092	socialjob	male	AM_L
-0.00503328	socialjob	male	AM_L
0.0105856	socialjob	male	AM_L
-0.00673611	socialjob	male	AM_L
-0.00977877	socialjob	male	AM_L
-0.00773218	socialjob	male	AM_L
0.0155973	socialjob	male	AM_L
0.00424311	socialjob	male	AM_L
0.00723421	socialjob	male	AM_L
-0.0371295	socialjob	male	AM_L
-0.046513	socialjob	male	AM_L
-0.0232665	socialjob	male	AM_L
-0.0291034	socialjob	male	AM_L
-0.0137158	socialjob	male	AM_L
-0.0127255	socialjob	male	AM_L
0.00059318	socialjob	male	AM_L
0.0170805	socialjob	male	AM_L
-0.00589536	socialjob	male	AM_L
-0.00616331	socialjob	male	AM_L
-0.0208654	socialjob	male	AM_L
-0.00438896	socialjob	male	AM_L
0.00724491	socialjob	male	AM_L
-0.0060895	socialjob	male	AM_L
0.00699443	socialjob	male	AM_L
0.00469714	socialjob	male	AM_L
-0.0157327	socialjob	male	AM_L
0.0105007	socialjob	male	AM_L
-0.0435862	socialjob	male	AM_L
0.015613	socialjob	male	AM_L
-0.0317484	socialjob	male	AM_L
-0.00645715	socialjob	male	AM_L
-0.0379012	socialjob	male	AM_L
-0.00844345	socialjob	male	AM_L
0.0152886	socialjob	male	AM_L
-0.00244558	socialjob	male	AM_L
-0.00122493	socialjob	male	AM_L
0.0192813	socialjob	male	AM_L
0.0235893	socialjob	male	AM_L
0.0207942	socialjob	male	AM_L
-0.0144428	socialjob	male	AM_L
-0.0110624	socialjob	male	AM_L
-0.00119373	socialjob	male	AM_L
-0.0283338	socialjob	male	AM_L
-0.00300546	socialjob	male	AM_L
0.0137806	socialjob	male	AM_L
-0.00615773	socialjob	male	AM_L
-0.020778	socialjob	male	AM_L
-0.0152468	socialjob	male	AM_L
0.00476547	socialjob	male	AM_L
0.0101227	socialjob	male	AM_L
-0.0109648	socialjob	male	AM_L
-0.0192778	socialjob	male	AM_L
0.0305545	socialjob	male	AM_L
-0.0284708	socialjob	male	AM_L
-0.00806261	socialjob	male	AM_L
-0.0046306	socialjob	male	AM_L
0.0147531	socialjob	male	AM_L
-0.0159026	socialjob	male	AM_L
0.030279	socialjob	male	AM_L
0.0286919	socialjob	male	AM_L
0.0181693	socialjob	male	AM_L
0.01142	socialjob	male	AM_L
-0.0024462	socialjob	male	AM_L
0.00527159	socialjob	male	AM_L
-0.00837283	socialjob	male	AM_L
-0.0281617	socialjob	male	AM_L
-0.000595373	socialjob	male	AM_L
0.00191286	socialjob	male	AM_L
-0.0117662	socialjob	male	AM_L
-0.0169819	socialjob	male	AM_L
0.00769025	socialjob	male	AM_L
-0.0268866	socialjob	male	AM_L
-0.0182747	socialjob	male	AM_L
-0.00658318	socialjob	male	AM_L
0.0171114	socialjob	male	AM_L
-0.0201587	socialjob	male	AM_L
-0.0222194	socialjob	male	AM_L
0.00696698	socialjob	male	AM_L
-0.0384801	socialjob	male	AM_L
-0.0159054	socialjob	male	AM_L
-0.0575515	socialjob	male	AM_L
0.00214682	socialjob	male	AM_L
-0.0229512	socialjob	male	AM_L
-0.0144354	socialjob	male	AM_L
-0.0165231	socialjob	male	AM_L
-0.0209716	socialjob	male	AM_L
0.0098048	socialjob	male	AM_L
-0.00320842	socialjob	male	AM_L
-0.0115164	highfriendshipsatisfaction	female	AM_L
0.0314414	highfriendshipsatisfaction	female	AM_L
-0.0123262	highfriendshipsatisfaction	female	AM_L
0.0210916	highfriendshipsatisfaction	female	AM_L
0.002176	highfriendshipsatisfaction	female	AM_L
0.0136451	highfriendshipsatisfaction	female	AM_L
-0.0053952	highfriendshipsatisfaction	female	AM_L
-0.0111621	highfriendshipsatisfaction	female	AM_L
-0.0177475	highfriendshipsatisfaction	female	AM_L
-0.0273777	highfriendshipsatisfaction	female	AM_L
-0.0182215	highfriendshipsatisfaction	female	AM_L
-0.0180111	highfriendshipsatisfaction	female	AM_L
-0.0279061	highfriendshipsatisfaction	female	AM_L
-0.0192628	highfriendshipsatisfaction	female	AM_L
-0.0111233	highfriendshipsatisfaction	female	AM_L
0.0460733	highfriendshipsatisfaction	female	AM_L
-0.0160349	highfriendshipsatisfaction	female	AM_L
0.0400529	highfriendshipsatisfaction	female	AM_L
0.0189403	highfriendshipsatisfaction	female	AM_L
0.0415946	highfriendshipsatisfaction	female	AM_L
-0.0137022	highfriendshipsatisfaction	female	AM_L
-2.76513e-05	highfriendshipsatisfaction	female	AM_L
-0.00132104	highfriendshipsatisfaction	female	AM_L
0.0123511	highfriendshipsatisfaction	female	AM_L
0.00721245	highfriendshipsatisfaction	female	AM_L
-0.00224003	highfriendshipsatisfaction	female	AM_L
-0.0233559	highfriendshipsatisfaction	female	AM_L
0.013388	highfriendshipsatisfaction	female	AM_L
-0.00947746	highfriendshipsatisfaction	female	AM_L
0.0131103	highfriendshipsatisfaction	female	AM_L
-0.0210416	highfriendshipsatisfaction	female	AM_L
-0.00200395	highfriendshipsatisfaction	female	AM_L
-0.0178502	highfriendshipsatisfaction	female	AM_L
0.0127743	highfriendshipsatisfaction	female	AM_L
0.00508271	highfriendshipsatisfaction	female	AM_L
0.0155091	highfriendshipsatisfaction	female	AM_L
0.0237853	highfriendshipsatisfaction	female	AM_L
0.0330664	highfriendshipsatisfaction	female	AM_L
0.000403349	highfriendshipsatisfaction	female	AM_L
-0.00294096	highfriendshipsatisfaction	female	AM_L
-0.00100369	highfriendshipsatisfaction	female	AM_L
0.0315535	highfriendshipsatisfaction	female	AM_L
-0.00514378	highfriendshipsatisfaction	female	AM_L
-0.0265162	highfriendshipsatisfaction	female	AM_L
0.00238567	highfriendshipsatisfaction	female	AM_L
0.0162142	highfriendshipsatisfaction	female	AM_L
0.00890062	highfriendshipsatisfaction	female	AM_L
0.00393067	highfriendshipsatisfaction	female	AM_L
0.0125676	highfriendshipsatisfaction	female	AM_L
0.0165689	highfriendshipsatisfaction	female	AM_L
0.0163759	highfriendshipsatisfaction	female	AM_L
-0.0558848	highfriendshipsatisfaction	female	AM_L
0.00423808	highfriendshipsatisfaction	female	AM_L
0.0113291	highfriendshipsatisfaction	female	AM_L
0.0228321	highfriendshipsatisfaction	female	AM_L
0.0276156	highfriendshipsatisfaction	female	AM_L
0.0286628	highfriendshipsatisfaction	female	AM_L
-0.0101189	highfriendshipsatisfaction	female	AM_L
-0.000978907	highfriendshipsatisfaction	female	AM_L
0.0414261	highfriendshipsatisfaction	female	AM_L
0.0314069	highfriendshipsatisfaction	female	AM_L
-0.0211067	highfriendshipsatisfaction	female	AM_L
0.0428862	highfriendshipsatisfaction	female	AM_L
0.0430122	highfriendshipsatisfaction	female	AM_L
-0.00602176	highfriendshipsatisfaction	female	AM_L
0.0309269	highfriendshipsatisfaction	female	AM_L
-0.0229624	highfriendshipsatisfaction	female	AM_L
-0.00851309	highfriendshipsatisfaction	female	AM_L
-0.0221175	highfriendshipsatisfaction	female	AM_L
-0.00982817	highfriendshipsatisfaction	female	AM_L
-0.0298338	highfriendshipsatisfaction	female	AM_L
0.000978103	highfriendshipsatisfaction	female	AM_L
0.0015507	highfriendshipsatisfaction	female	AM_L
-0.00739282	highfriendshipsatisfaction	female	AM_L
0.0139063	highfriendshipsatisfaction	female	AM_L
0.0246682	highfriendshipsatisfaction	female	AM_L
0.00704765	highfriendshipsatisfaction	female	AM_L
0.012137	highfriendshipsatisfaction	female	AM_L
-0.0284515	highfriendshipsatisfaction	female	AM_L
-0.0165461	highfriendshipsatisfaction	female	AM_L
-0.0311514	highfriendshipsatisfaction	female	AM_L
0.00807139	highfriendshipsatisfaction	female	AM_L
-0.00246306	highfriendshipsatisfaction	female	AM_L
0.0290837	highfriendshipsatisfaction	female	AM_L
0.015856	highfriendshipsatisfaction	female	AM_L
-0.00178796	highfriendshipsatisfaction	female	AM_L
0.0200922	highfriendshipsatisfaction	female	AM_L
-0.00248662	highfriendshipsatisfaction	female	AM_L
0.0164544	highfriendshipsatisfaction	female	AM_L
0.00603963	highfriendshipsatisfaction	female	AM_L
0.00609951	highfriendshipsatisfaction	female	AM_L
0.0247762	highfriendshipsatisfaction	female	AM_L
0.0256197	highfriendshipsatisfaction	female	AM_L
0.00956229	highfriendshipsatisfaction	female	AM_L
-0.0113996	highfriendshipsatisfaction	female	AM_L
0.00246169	highfriendshipsatisfaction	female	AM_L
0.0251086	highfriendshipsatisfaction	female	AM_L
0.0119061	highfriendshipsatisfaction	female	AM_L
0.0204194	highfriendshipsatisfaction	female	AM_L
0.0070752	highfriendshipsatisfaction	female	AM_L
-0.0182886	highfriendshipsatisfaction	female	AM_L
-0.00801175	highfriendshipsatisfaction	female	AM_L
0.0105149	highfriendshipsatisfaction	female	AM_L
0.01357	highfriendshipsatisfaction	female	AM_L
0.0124905	highfriendshipsatisfaction	female	AM_L
0.0100053	highfriendshipsatisfaction	female	AM_L
0.0128267	highfriendshipsatisfaction	female	AM_L
0.0215599	highfriendshipsatisfaction	female	AM_L
-0.00546318	highfriendshipsatisfaction	female	AM_L
0.0139449	highfriendshipsatisfaction	female	AM_L
-0.0194265	highfriendshipsatisfaction	female	AM_L
0.0288857	highfriendshipsatisfaction	female	AM_L
-0.0132865	highfriendshipsatisfaction	female	AM_L
-0.0071351	highfriendshipsatisfaction	female	AM_L
0.0114394	highfriendshipsatisfaction	female	AM_L
0.0226323	highfriendshipsatisfaction	female	AM_L
0.0246426	highfriendshipsatisfaction	female	AM_L
0.0125215	highfriendshipsatisfaction	female	AM_L
0.00789235	highfriendshipsatisfaction	female	AM_L
0.00681038	highfriendshipsatisfaction	female	AM_L
0.0158333	highfriendshipsatisfaction	female	AM_L
0.0115261	highfriendshipsatisfaction	female	AM_L
0.00444671	highfriendshipsatisfaction	female	AM_L
0.00710133	highfriendshipsatisfaction	female	AM_L
-0.0277865	highfriendshipsatisfaction	female	AM_L
-0.0135474	highfriendshipsatisfaction	female	AM_L
-0.00580724	highfriendshipsatisfaction	female	AM_L
0.0129714	highfriendshipsatisfaction	female	AM_L
-0.0122731	highfriendshipsatisfaction	female	AM_L
0.0367159	highfriendshipsatisfaction	female	AM_L
0.0220978	highfriendshipsatisfaction	female	AM_L
-0.00132027	highfriendshipsatisfaction	female	AM_L
0.0338469	highfriendshipsatisfaction	female	AM_L
0.0240623	highfriendshipsatisfaction	female	AM_L
0.0337094	highfriendshipsatisfaction	female	AM_L
-0.0176786	highfriendshipsatisfaction	female	AM_L
0.0118552	highfriendshipsatisfaction	female	AM_L
0.027667	highfriendshipsatisfaction	female	AM_L
0.0141329	highfriendshipsatisfaction	female	AM_L
0.0220287	highfriendshipsatisfaction	female	AM_L
0.0130413	highfriendshipsatisfaction	female	AM_L
0.010311	highfriendshipsatisfaction	female	AM_L
-0.00331227	highfriendshipsatisfaction	female	AM_L
-0.0224555	highfriendshipsatisfaction	female	AM_L
0.0109724	highfriendshipsatisfaction	female	AM_L
0.00872543	highfriendshipsatisfaction	female	AM_L
-0.00419298	highfriendshipsatisfaction	female	AM_L
0.0191466	highfriendshipsatisfaction	female	AM_L
0.0188881	highfriendshipsatisfaction	female	AM_L
-0.0255277	highfriendshipsatisfaction	female	AM_L
0.0382149	highfriendshipsatisfaction	female	AM_L
-0.028888	highfriendshipsatisfaction	female	AM_L
-0.00232231	highfriendshipsatisfaction	female	AM_L
0.00584584	highfriendshipsatisfaction	female	AM_L
-0.0033291	highfriendshipsatisfaction	female	AM_L
0.0232972	highfriendshipsatisfaction	female	AM_L
0.0306595	highfriendshipsatisfaction	female	AM_L
-0.0058891	highfriendshipsatisfaction	female	AM_L
0.0233996	highfriendshipsatisfaction	female	AM_L
0.0332412	highfriendshipsatisfaction	female	AM_L
0.0152187	highfriendshipsatisfaction	female	AM_L
0.00765253	highfriendshipsatisfaction	female	AM_L
0.0126992	highfriendshipsatisfaction	female	AM_L
0.0156111	highfriendshipsatisfaction	female	AM_L
0.0124614	highfriendshipsatisfaction	female	AM_L
0.0362303	highfriendshipsatisfaction	female	AM_L
0.0212531	highfriendshipsatisfaction	female	AM_L
-0.033283	highfriendshipsatisfaction	female	AM_L
0.00578752	highfriendshipsatisfaction	female	AM_L
0.0254811	highfriendshipsatisfaction	female	AM_L
0.0384057	highfriendshipsatisfaction	female	AM_L
-0.0116997	highfriendshipsatisfaction	female	AM_L
-0.00594367	highfriendshipsatisfaction	female	AM_L
-0.00052727	highfriendshipsatisfaction	female	AM_L
0.00989556	highfriendshipsatisfaction	female	AM_L
-0.0372581	highfriendshipsatisfaction	female	AM_L
-0.00480017	highfriendshipsatisfaction	female	AM_L
0.00300745	highfriendshipsatisfaction	female	AM_L
0.0458165	highfriendshipsatisfaction	female	AM_L
0.00443995	highfriendshipsatisfaction	female	AM_L
-0.00291955	highfriendshipsatisfaction	female	AM_L
0.0415412	highfriendshipsatisfaction	female	AM_L
0.0301097	highfriendshipsatisfaction	female	AM_L
-0.00868782	highfriendshipsatisfaction	female	AM_L
0.0203479	highfriendshipsatisfaction	female	AM_L
-0.0107764	highfriendshipsatisfaction	female	AM_L
0.00568477	highfriendshipsatisfaction	female	AM_L
0.0286777	highfriendshipsatisfaction	female	AM_L
0.0099157	highfriendshipsatisfaction	female	AM_L
-0.0145095	highfriendshipsatisfaction	female	AM_L
-0.00915281	highfriendshipsatisfaction	female	AM_L
0.00748285	highfriendshipsatisfaction	female	AM_L
0.0105281	highfriendshipsatisfaction	female	AM_L
-0.00320288	highfriendshipsatisfaction	female	AM_L
0.0112417	highfriendshipsatisfaction	female	AM_L
-0.0162472	highfriendshipsatisfaction	female	AM_L
0.0180436	highfriendshipsatisfaction	female	AM_L
0.00246287	highfriendshipsatisfaction	female	AM_L
-0.00215236	highfriendshipsatisfaction	female	AM_L
-0.00621783	highfriendshipsatisfaction	female	AM_L
0.00139619	highfriendshipsatisfaction	female	AM_L
0.0138545	highfriendshipsatisfaction	female	AM_L
0.0182123	highfriendshipsatisfaction	female	AM_L
0.00105802	highfriendshipsatisfaction	female	AM_L
0.00441769	highfriendshipsatisfaction	female	AM_L
0.00265038	highfriendshipsatisfaction	female	AM_L
0.0114178	highfriendshipsatisfaction	female	AM_L
0.0218399	highfriendshipsatisfaction	female	AM_L
0.0275342	highfriendshipsatisfaction	female	AM_L
0.0106373	highfriendshipsatisfaction	female	AM_L
0.00351819	highfriendshipsatisfaction	female	AM_L
0.0241739	highfriendshipsatisfaction	female	AM_L
0.0028718	highfriendshipsatisfaction	female	AM_L
-0.00802002	highfriendshipsatisfaction	female	AM_L
-0.0126693	highfriendshipsatisfaction	female	AM_L
0.0356458	highfriendshipsatisfaction	female	AM_L
-0.0164339	highfriendshipsatisfaction	female	AM_L
-0.0282816	highfriendshipsatisfaction	female	AM_L
-0.0419767	highfriendshipsatisfaction	female	AM_L
-0.0387592	highfriendshipsatisfaction	female	AM_L
0.0291226	highfriendshipsatisfaction	female	AM_L
0.0290934	highfriendshipsatisfaction	female	AM_L
0.0244275	highfriendshipsatisfaction	female	AM_L
0.0371106	highfriendshipsatisfaction	female	AM_L
0.00758641	highfriendshipsatisfaction	female	AM_L
0.00979698	highfriendshipsatisfaction	female	AM_L
0.0145583	highfriendshipsatisfaction	female	AM_L
0.0090292	highfriendshipsatisfaction	female	AM_L
-0.0012904	highfriendshipsatisfaction	female	AM_L
0.0338222	highfriendshipsatisfaction	female	AM_L
0.0151439	highfriendshipsatisfaction	female	AM_L
0.00957378	highfriendshipsatisfaction	female	AM_L
-0.0291891	highfriendshipsatisfaction	female	AM_L
0.0209745	highfriendshipsatisfaction	female	AM_L
-0.0185716	highfriendshipsatisfaction	female	AM_L
0.022203	highfriendshipsatisfaction	female	AM_L
0.0228508	highfriendshipsatisfaction	female	AM_L
0.00221898	highfriendshipsatisfaction	female	AM_L
0.0231653	highfriendshipsatisfaction	female	AM_L
0.0133291	highfriendshipsatisfaction	female	AM_L
0.00397251	highfriendshipsatisfaction	female	AM_L
0.0360426	highfriendshipsatisfaction	female	AM_L
0.0385493	highfriendshipsatisfaction	female	AM_L
0.00882924	highfriendshipsatisfaction	female	AM_L
-0.014159	highfriendshipsatisfaction	female	AM_L
-0.00700795	highfriendshipsatisfaction	female	AM_L
-0.0103023	highfriendshipsatisfaction	female	AM_L
0.0367753	highfriendshipsatisfaction	female	AM_L
0.0123449	highfriendshipsatisfaction	female	AM_L
0.0198945	highfriendshipsatisfaction	female	AM_L
-0.0118202	highfriendshipsatisfaction	female	AM_L
-0.00348281	highfriendshipsatisfaction	female	AM_L
-0.0228979	highfriendshipsatisfaction	female	AM_L
0.0180635	highfriendshipsatisfaction	female	AM_L
0.00718347	highfriendshipsatisfaction	female	AM_L
-0.00569924	highfriendshipsatisfaction	female	AM_L
0.0231891	highfriendshipsatisfaction	female	AM_L
0.0282415	highfriendshipsatisfaction	female	AM_L
0.0146646	highfriendshipsatisfaction	female	AM_L
0.00624375	highfriendshipsatisfaction	female	AM_L
0.00279693	highfriendshipsatisfaction	female	AM_L
0.00126009	highfriendshipsatisfaction	female	AM_L
-0.00715966	highfriendshipsatisfaction	female	AM_L
-0.0096454	highfriendshipsatisfaction	female	AM_L
0.0164745	highfriendshipsatisfaction	female	AM_L
-0.0168903	highfriendshipsatisfaction	female	AM_L
-0.00844542	highfriendshipsatisfaction	female	AM_L
7.85379e-06	highfriendshipsatisfaction	female	AM_L
-0.0163018	highfriendshipsatisfaction	female	AM_L
0.0103543	highfriendshipsatisfaction	female	AM_L
0.00819061	highfriendshipsatisfaction	female	AM_L
-0.0118328	highfriendshipsatisfaction	female	AM_L
0.00141215	highfriendshipsatisfaction	female	AM_L
-0.01066	highfriendshipsatisfaction	female	AM_L
-0.00178299	highfriendshipsatisfaction	female	AM_L
0.0057276	highfriendshipsatisfaction	female	AM_L
0.00459534	highfriendshipsatisfaction	female	AM_L
0.0133631	highfriendshipsatisfaction	female	AM_L
-0.0242869	highfriendshipsatisfaction	female	AM_L
-0.0117567	highfriendshipsatisfaction	female	AM_L
0.0192761	highfriendshipsatisfaction	female	AM_L
0.0111546	highfriendshipsatisfaction	female	AM_L
0.000439547	highfriendshipsatisfaction	female	AM_L
0.0143808	highfriendshipsatisfaction	female	AM_L
-0.00520826	highfriendshipsatisfaction	female	AM_L
0.0269516	highfriendshipsatisfaction	female	AM_L
-0.00597333	highfriendshipsatisfaction	female	AM_L
0.0406928	highfriendshipsatisfaction	female	AM_L
0.0213442	highfriendshipsatisfaction	female	AM_L
0.00767025	highfriendshipsatisfaction	female	AM_L
9.95246e-05	highfriendshipsatisfaction	female	AM_L
0.00735918	highfriendshipsatisfaction	female	AM_L
0.00882352	highfriendshipsatisfaction	female	AM_L
0.00521177	highfriendshipsatisfaction	female	AM_L
-0.0113755	highfriendshipsatisfaction	female	AM_L
0.0045781	highfriendshipsatisfaction	female	AM_L
0.00475542	highfriendshipsatisfaction	female	AM_L
0.0363958	highfriendshipsatisfaction	female	AM_L
-0.0145632	highfriendshipsatisfaction	female	AM_L
-0.00164118	highfriendshipsatisfaction	female	AM_L
-0.0167643	highfriendshipsatisfaction	female	AM_L
0.000281701	highfriendshipsatisfaction	female	AM_L
-0.0026755	highfriendshipsatisfaction	female	AM_L
0.0186836	highfriendshipsatisfaction	female	AM_L
0.0191795	highfriendshipsatisfaction	female	AM_L
0.0154196	highfriendshipsatisfaction	female	AM_L
-0.00800446	highfriendshipsatisfaction	female	AM_L
0.0362079	highfriendshipsatisfaction	female	AM_L
0.00614848	highfriendshipsatisfaction	female	AM_L
0.0031947	highfriendshipsatisfaction	female	AM_L
0.0194606	highfriendshipsatisfaction	female	AM_L
-0.0100963	highfriendshipsatisfaction	female	AM_L
0.0442524	highfriendshipsatisfaction	female	AM_L
0.0480829	highfriendshipsatisfaction	female	AM_L
-0.0196081	highfriendshipsatisfaction	female	AM_L
0.0376054	highfriendshipsatisfaction	female	AM_L
0.0114264	highfriendshipsatisfaction	female	AM_L
0.0173973	highfriendshipsatisfaction	female	AM_L
0.00147393	highfriendshipsatisfaction	female	AM_L
0.0280214	highfriendshipsatisfaction	female	AM_L
0.0153665	highfriendshipsatisfaction	female	AM_L
0.0305121	highfriendshipsatisfaction	female	AM_L
-0.00952475	highfriendshipsatisfaction	female	AM_L
0.000265311	highfriendshipsatisfaction	female	AM_L
0.0215846	highfriendshipsatisfaction	female	AM_L
0.0282055	highfriendshipsatisfaction	female	AM_L
0.00334528	highfriendshipsatisfaction	female	AM_L
0.0198601	highfriendshipsatisfaction	female	AM_L
0.00201231	highfriendshipsatisfaction	female	AM_L
0.0119053	highfriendshipsatisfaction	female	AM_L
0.0274414	highfriendshipsatisfaction	female	AM_L
-0.00356945	highfriendshipsatisfaction	female	AM_L
0.0113301	highfriendshipsatisfaction	female	AM_L
0.02632	highfriendshipsatisfaction	female	AM_L
0.00165875	highfriendshipsatisfaction	female	AM_L
-0.00976573	highfriendshipsatisfaction	female	AM_L
0.00866181	highfriendshipsatisfaction	female	AM_L
-0.0111473	highfriendshipsatisfaction	female	AM_L
0.00282572	highfriendshipsatisfaction	female	AM_L
-0.00591131	highfriendshipsatisfaction	female	AM_L
-0.00820955	highfriendshipsatisfaction	female	AM_L
-0.0161964	highfriendshipsatisfaction	female	AM_L
-0.0133108	highfriendshipsatisfaction	female	AM_L
0.0205188	highfriendshipsatisfaction	female	AM_L
-0.0291388	highfriendshipsatisfaction	female	AM_L
0.00851429	highfriendshipsatisfaction	female	AM_L
0.00563292	highfriendshipsatisfaction	female	AM_L
0.0164762	highfriendshipsatisfaction	female	AM_L
0.00400008	highfriendshipsatisfaction	female	AM_L
0.00466659	highfriendshipsatisfaction	female	AM_L
-0.00620435	highfriendshipsatisfaction	female	AM_L
0.0399041	highfriendshipsatisfaction	female	AM_L
-0.0187667	highfriendshipsatisfaction	female	AM_L
0.0150505	highfriendshipsatisfaction	female	AM_L
0.00976069	highfriendshipsatisfaction	female	AM_L
0.00747925	highfriendshipsatisfaction	female	AM_L
0.00733394	highfriendshipsatisfaction	female	AM_L
0.00175263	highfriendshipsatisfaction	female	AM_L
0.00245669	highfriendshipsatisfaction	female	AM_L
-0.0197107	highfriendshipsatisfaction	female	AM_L
-0.000563307	highfriendshipsatisfaction	female	AM_L
0.0210671	highfriendshipsatisfaction	female	AM_L
0.0062275	highfriendshipsatisfaction	female	AM_L
0.0275718	highfriendshipsatisfaction	female	AM_L
-0.0123922	highfriendshipsatisfaction	female	AM_L
-0.00110137	highfriendshipsatisfaction	female	AM_L
-0.00256858	highfriendshipsatisfaction	female	AM_L
0.0525784	highfriendshipsatisfaction	female	AM_L
0.0358504	highfriendshipsatisfaction	female	AM_L
-0.0149641	highfriendshipsatisfaction	female	AM_L
0.035675	highfriendshipsatisfaction	female	AM_L
0.0283784	highfriendshipsatisfaction	female	AM_L
-0.00259624	highfriendshipsatisfaction	female	AM_L
0.0209956	highfriendshipsatisfaction	female	AM_L
0.030568	highfriendshipsatisfaction	female	AM_L
0.00697866	highfriendshipsatisfaction	female	AM_L
0.00210514	highfriendshipsatisfaction	female	AM_L
-0.00719301	highfriendshipsatisfaction	female	AM_L
0.0112473	highfriendshipsatisfaction	female	AM_L
0.00609185	highfriendshipsatisfaction	female	AM_L
0.0110475	highfriendshipsatisfaction	female	AM_L
0.0189412	highfriendshipsatisfaction	female	AM_L
0.00328109	highfriendshipsatisfaction	female	AM_L
0.0109384	highfriendshipsatisfaction	female	AM_L
0.0186033	highfriendshipsatisfaction	female	AM_L
0.0188177	highfriendshipsatisfaction	female	AM_L
0.00317549	highfriendshipsatisfaction	female	AM_L
-0.011643	highfriendshipsatisfaction	female	AM_L
-0.0169752	highfriendshipsatisfaction	female	AM_L
0.0373159	highfriendshipsatisfaction	female	AM_L
-0.00258905	highfriendshipsatisfaction	female	AM_L
-0.0197828	highfriendshipsatisfaction	female	AM_L
0.00155267	highfriendshipsatisfaction	female	AM_L
-0.0175015	highfriendshipsatisfaction	female	AM_L
0.0616403	highfriendshipsatisfaction	female	AM_L
0.00499414	highfriendshipsatisfaction	female	AM_L
0.00718887	highfriendshipsatisfaction	female	AM_L
0.00864547	highfriendshipsatisfaction	female	AM_L
0.0352522	highfriendshipsatisfaction	female	AM_L
-0.00355439	highfriendshipsatisfaction	female	AM_L
0.013383	highfriendshipsatisfaction	female	AM_L
0.00272567	highfriendshipsatisfaction	female	AM_L
-0.00965741	highfriendshipsatisfaction	female	AM_L
0.0281354	highfriendshipsatisfaction	female	AM_L
0.013555	highfriendshipsatisfaction	female	AM_L
0.0283965	highfriendshipsatisfaction	female	AM_L
-0.0134585	highfriendshipsatisfaction	female	AM_L
0.0188146	highfriendshipsatisfaction	female	AM_L
0.0290774	highfriendshipsatisfaction	female	AM_L
-0.00506328	highfriendshipsatisfaction	female	AM_L
0.0249823	highfriendshipsatisfaction	female	AM_L
0.00971754	highfriendshipsatisfaction	female	AM_L
0.00538121	highfriendshipsatisfaction	female	AM_L
0.00930388	highfriendshipsatisfaction	female	AM_L
0.00457196	highfriendshipsatisfaction	female	AM_L
-0.00298494	highfriendshipsatisfaction	female	AM_L
0.0206169	highfriendshipsatisfaction	female	AM_L
-0.0183044	highfriendshipsatisfaction	female	AM_L
-0.001377	highfriendshipsatisfaction	female	AM_L
-0.00725194	highfriendshipsatisfaction	female	AM_L
0.0571035	highfriendshipsatisfaction	female	AM_L
0.00197873	highfriendshipsatisfaction	female	AM_L
0.0115886	highfriendshipsatisfaction	female	AM_L
0.0390842	highfriendshipsatisfaction	female	AM_L
0.0252787	highfriendshipsatisfaction	female	AM_L
0.00915112	highfriendshipsatisfaction	female	AM_L
-0.00931861	highfriendshipsatisfaction	female	AM_L
-0.0573341	highfriendshipsatisfaction	female	AM_L
-0.0123881	highfriendshipsatisfaction	female	AM_L
-0.00712604	highfriendshipsatisfaction	female	AM_L
-0.0320373	highfriendshipsatisfaction	female	AM_L
-0.0266651	highfriendshipsatisfaction	female	AM_L
0.0239806	highfriendshipsatisfaction	female	AM_L
-0.00231387	highfriendshipsatisfaction	female	AM_L
0.0180687	highfriendshipsatisfaction	female	AM_L
0.0175367	highfriendshipsatisfaction	female	AM_L
0.0219655	highfriendshipsatisfaction	female	AM_L
0.00844798	highfriendshipsatisfaction	female	AM_L
0.00745873	highfriendshipsatisfaction	female	AM_L
-0.00102296	highfriendshipsatisfaction	female	AM_L
-0.000506028	highfriendshipsatisfaction	female	AM_L
0.00687321	highfriendshipsatisfaction	female	AM_L
-0.00585092	highfriendshipsatisfaction	female	AM_L
0.00349155	highfriendshipsatisfaction	female	AM_L
-0.0142451	highfriendshipsatisfaction	female	AM_L
0.0103052	highfriendshipsatisfaction	female	AM_L
0.0198961	highfriendshipsatisfaction	female	AM_L
-0.0022898	highfriendshipsatisfaction	female	AM_L
0.0108799	highfriendshipsatisfaction	female	AM_L
0.0282173	highfriendshipsatisfaction	female	AM_L
0.0541817	highfriendshipsatisfaction	female	AM_L
-0.01205	highfriendshipsatisfaction	female	AM_L
0.00867883	highfriendshipsatisfaction	female	AM_L
-0.00214638	highfriendshipsatisfaction	female	AM_L
0.0329561	highfriendshipsatisfaction	female	AM_L
0.0151271	highfriendshipsatisfaction	female	AM_L
0.0159753	highfriendshipsatisfaction	female	AM_L
0.0131189	highfriendshipsatisfaction	female	AM_L
-0.00301338	highfriendshipsatisfaction	female	AM_L
-0.00809937	highfriendshipsatisfaction	female	AM_L
0.0197105	highfriendshipsatisfaction	female	AM_L
0.000805546	highfriendshipsatisfaction	female	AM_L
0.0179446	highfriendshipsatisfaction	female	AM_L
0.00247026	highfriendshipsatisfaction	female	AM_L
-0.00626838	highfriendshipsatisfaction	female	AM_L
0.0388259	highfriendshipsatisfaction	female	AM_L
-0.00225209	highfriendshipsatisfaction	female	AM_L
-0.00343673	highfriendshipsatisfaction	female	AM_L
0.00115474	highfriendshipsatisfaction	female	AM_L
-0.00133368	highfriendshipsatisfaction	female	AM_L
0.000975185	highfriendshipsatisfaction	female	AM_L
0.00173755	highfriendshipsatisfaction	female	AM_L
0.000339191	highfriendshipsatisfaction	female	AM_L
0.0104358	highfriendshipsatisfaction	female	AM_L
0.0225126	highfriendshipsatisfaction	female	AM_L
-0.00592538	highfriendshipsatisfaction	female	AM_L
-0.014034	highfriendshipsatisfaction	female	AM_L
-0.0116654	highfriendshipsatisfaction	female	AM_L
-0.00398155	highfriendshipsatisfaction	female	AM_L
-0.00419994	highfriendshipsatisfaction	female	AM_L
0.00207692	highfriendshipsatisfaction	female	AM_L
0.0164181	highfriendshipsatisfaction	female	AM_L
-0.00045251	highfriendshipsatisfaction	female	AM_L
0.0126131	highfriendshipsatisfaction	female	AM_L
-0.000503401	highfriendshipsatisfaction	female	AM_L
0.0044443	highfriendshipsatisfaction	female	AM_L
0.00652561	highfriendshipsatisfaction	female	AM_L
-0.0255967	highfriendshipsatisfaction	female	AM_L
0.0123064	highfriendshipsatisfaction	female	AM_L
0.00387672	highfriendshipsatisfaction	female	AM_L
-0.0192345	highfriendshipsatisfaction	female	AM_L
0.0398145	highfriendshipsatisfaction	female	AM_L
-0.00750112	highfriendshipsatisfaction	female	AM_L
-0.00366822	highfriendshipsatisfaction	female	AM_L
0.0102966	highfriendshipsatisfaction	female	AM_L
-0.000386231	highfriendshipsatisfaction	female	AM_L
0.0214277	highfriendshipsatisfaction	female	AM_L
-0.00269693	highfriendshipsatisfaction	female	AM_L
-0.0192056	highfriendshipsatisfaction	female	AM_L
-0.0107555	highfriendshipsatisfaction	female	AM_L
0.0392419	highfriendshipsatisfaction	female	AM_L
0.00206024	highfriendshipsatisfaction	female	AM_L
0.00530768	highfriendshipsatisfaction	female	AM_L
-0.0293274	highfriendshipsatisfaction	female	AM_L
0.0353982	highfriendshipsatisfaction	female	AM_L
-0.00450391	highfriendshipsatisfaction	female	AM_L
0.0274133	highfriendshipsatisfaction	female	AM_L
0.00297329	highfriendshipsatisfaction	female	AM_L
0.00872002	highfriendshipsatisfaction	female	AM_L
-0.000368819	highfriendshipsatisfaction	female	AM_L
0.0121886	highfriendshipsatisfaction	female	AM_L
0.00625008	highfriendshipsatisfaction	female	AM_L
0.00145005	highfriendshipsatisfaction	female	AM_L
-0.0156921	highfriendshipsatisfaction	female	AM_L
0.0133192	highfriendshipsatisfaction	female	AM_L
0.0141317	highfriendshipsatisfaction	female	AM_L
-0.00655952	highfriendshipsatisfaction	female	AM_L
0.00164886	highfriendshipsatisfaction	female	AM_L
-0.00221643	highfriendshipsatisfaction	female	AM_L
0.0174652	highfriendshipsatisfaction	female	AM_L
0.00503114	highfriendshipsatisfaction	female	AM_L
0.00746773	highfriendshipsatisfaction	female	AM_L
0.0145344	highfriendshipsatisfaction	female	AM_L
0.00137841	highfriendshipsatisfaction	female	AM_L
0.00930038	highfriendshipsatisfaction	female	AM_L
0.0162436	highfriendshipsatisfaction	female	AM_L
0.0175436	highfriendshipsatisfaction	female	AM_L
0.00962105	highfriendshipsatisfaction	female	AM_L
-0.00355832	highfriendshipsatisfaction	female	AM_L
-0.00555309	highfriendshipsatisfaction	female	AM_L
-0.0229979	highfriendshipsatisfaction	female	AM_L
-0.0164678	highfriendshipsatisfaction	female	AM_L
0.011043	highfriendshipsatisfaction	female	AM_L
0.00373039	highfriendshipsatisfaction	female	AM_L
-0.0131452	highfriendshipsatisfaction	female	AM_L
0.0236579	highfriendshipsatisfaction	female	AM_L
-0.000887893	highfriendshipsatisfaction	female	AM_L
0.0249014	highfriendshipsatisfaction	female	AM_L
0.0141694	highfriendshipsatisfaction	female	AM_L
-0.0102595	highfriendshipsatisfaction	female	AM_L
-0.00926709	highfriendshipsatisfaction	female	AM_L
0.00749281	highfriendshipsatisfaction	female	AM_L
0.00156862	highfriendshipsatisfaction	female	AM_L
-0.015314	highfriendshipsatisfaction	female	AM_L
0.0164943	highfriendshipsatisfaction	female	AM_L
-0.00805939	highfriendshipsatisfaction	female	AM_L
0.0120068	highfriendshipsatisfaction	female	AM_L
0.00922358	highfriendshipsatisfaction	female	AM_L
-0.00711502	highfriendshipsatisfaction	female	AM_L
-0.0211975	highfriendshipsatisfaction	female	AM_L
0.0209738	highfriendshipsatisfaction	female	AM_L
-0.0199812	highfriendshipsatisfaction	female	AM_L
-0.0016993	highfriendshipsatisfaction	female	AM_L
0.02967	highfriendshipsatisfaction	female	AM_L
-0.0227358	highfriendshipsatisfaction	female	AM_L
0.00439375	highfriendshipsatisfaction	female	AM_L
0.00882506	highfriendshipsatisfaction	female	AM_L
-0.00725998	highfriendshipsatisfaction	female	AM_L
0.00873788	highfriendshipsatisfaction	female	AM_L
0.0177581	highfriendshipsatisfaction	female	AM_L
0.0212085	highfriendshipsatisfaction	female	AM_L
0.0145753	highfriendshipsatisfaction	female	AM_L
0.0211545	highfriendshipsatisfaction	female	AM_L
0.0190471	highfriendshipsatisfaction	female	AM_L
-0.0164962	highfriendshipsatisfaction	female	AM_L
0.0515291	highfriendshipsatisfaction	female	AM_L
0.00567268	highfriendshipsatisfaction	female	AM_L
0.0499135	highfriendshipsatisfaction	female	AM_L
0.00672156	highfriendshipsatisfaction	female	AM_L
-0.0131414	highfriendshipsatisfaction	female	AM_L
-0.00701177	highfriendshipsatisfaction	female	AM_L
-0.0098943	highfriendshipsatisfaction	female	AM_L
0.0376964	highfriendshipsatisfaction	female	AM_L
-0.0107841	highfriendshipsatisfaction	female	AM_L
0.001844	highfriendshipsatisfaction	female	AM_L
0.0164819	highfriendshipsatisfaction	female	AM_L
0.0102469	highfriendshipsatisfaction	female	AM_L
-0.0101062	highfriendshipsatisfaction	female	AM_L
-0.00277158	highfriendshipsatisfaction	female	AM_L
-0.0307656	highfriendshipsatisfaction	female	AM_L
0.0303404	highfriendshipsatisfaction	female	AM_L
-0.00921643	highfriendshipsatisfaction	female	AM_L
0.0369525	highfriendshipsatisfaction	female	AM_L
-0.00734132	highfriendshipsatisfaction	female	AM_L
-0.00592231	highfriendshipsatisfaction	female	AM_L
0.0122138	highfriendshipsatisfaction	female	AM_L
0.00447216	highfriendshipsatisfaction	female	AM_L
-0.0018496	highfriendshipsatisfaction	female	AM_L
0.0426534	highfriendshipsatisfaction	female	AM_L
0.00905638	highfriendshipsatisfaction	female	AM_L
-0.0140557	highfriendshipsatisfaction	female	AM_L
0.023183	highfriendshipsatisfaction	female	AM_L
0.0136172	highfriendshipsatisfaction	female	AM_L
0.0113856	highfriendshipsatisfaction	female	AM_L
0.0212604	highfriendshipsatisfaction	female	AM_L
0.0018367	highfriendshipsatisfaction	female	AM_L
-0.00861225	highfriendshipsatisfaction	female	AM_L
-0.0107431	highfriendshipsatisfaction	female	AM_L
-0.00640539	highfriendshipsatisfaction	female	AM_L
0.0114093	highfriendshipsatisfaction	female	AM_L
-0.0158764	highfriendshipsatisfaction	female	AM_L
0.0100664	highfriendshipsatisfaction	female	AM_L
-0.0183307	highfriendshipsatisfaction	female	AM_L
0.0103606	highfriendshipsatisfaction	female	AM_L
-0.00937514	highfriendshipsatisfaction	female	AM_L
0.00706071	highfriendshipsatisfaction	female	AM_L
-0.00762194	highfriendshipsatisfaction	female	AM_L
-0.0255984	highfriendshipsatisfaction	female	AM_L
-0.00182691	highfriendshipsatisfaction	female	AM_L
-0.025337	highfriendshipsatisfaction	female	AM_L
-0.0202504	highfriendshipsatisfaction	female	AM_L
-0.0287701	highfriendshipsatisfaction	female	AM_L
-0.0102944	highfriendshipsatisfaction	female	AM_L
-0.019515	highfriendshipsatisfaction	female	AM_L
0.0214024	highfriendshipsatisfaction	female	AM_L
0.0290518	highfriendshipsatisfaction	female	AM_L
0.0112672	highfriendshipsatisfaction	female	AM_L
0.00235957	highfriendshipsatisfaction	female	AM_L
-0.00376779	highfriendshipsatisfaction	female	AM_L
0.0170503	highfriendshipsatisfaction	female	AM_L
0.01662	highfriendshipsatisfaction	female	AM_L
0.00934892	highfriendshipsatisfaction	female	AM_L
-0.00369976	highfriendshipsatisfaction	female	AM_L
-0.00443724	highfriendshipsatisfaction	female	AM_L
0.0100089	highfriendshipsatisfaction	female	AM_L
0.0218446	highfriendshipsatisfaction	female	AM_L
0.0357623	highfriendshipsatisfaction	female	AM_L
0.00917899	highfriendshipsatisfaction	female	AM_L
0.0127084	highfriendshipsatisfaction	female	AM_L
0.0325945	highfriendshipsatisfaction	female	AM_L
-0.0215097	highfriendshipsatisfaction	female	AM_L
-0.00347773	highfriendshipsatisfaction	female	AM_L
0.0347136	highfriendshipsatisfaction	female	AM_L
0.00734536	highfriendshipsatisfaction	female	AM_L
-0.0109039	highfriendshipsatisfaction	female	AM_L
0.00445329	highfriendshipsatisfaction	female	AM_L
0.00362655	highfriendshipsatisfaction	female	AM_L
0.0224331	highfriendshipsatisfaction	female	AM_L
0.0193568	highfriendshipsatisfaction	female	AM_L
-0.00668121	highfriendshipsatisfaction	female	AM_L
0.0118866	highfriendshipsatisfaction	female	AM_L
0.0224441	highfriendshipsatisfaction	female	AM_L
0.0137921	highfriendshipsatisfaction	female	AM_L
-0.00686818	highfriendshipsatisfaction	female	AM_L
-0.0153897	highfriendshipsatisfaction	female	AM_L
-0.0116024	highfriendshipsatisfaction	female	AM_L
0.0181158	highfriendshipsatisfaction	female	AM_L
0.019708	highfriendshipsatisfaction	female	AM_L
-0.00489743	highfriendshipsatisfaction	female	AM_L
0.00481473	highfriendshipsatisfaction	female	AM_L
0.0359077	highfriendshipsatisfaction	female	AM_L
0.0177814	highfriendshipsatisfaction	female	AM_L
0.0149678	highfriendshipsatisfaction	female	AM_L
0.0284563	highfriendshipsatisfaction	female	AM_L
0.00668448	highfriendshipsatisfaction	female	AM_L
0.0162448	highfriendshipsatisfaction	female	AM_L
0.0188908	highfriendshipsatisfaction	female	AM_L
0.0221125	highfriendshipsatisfaction	female	AM_L
0.00366634	highfriendshipsatisfaction	female	AM_L
0.0147087	highfriendshipsatisfaction	female	AM_L
0.022482	highfriendshipsatisfaction	female	AM_L
0.0287284	highfriendshipsatisfaction	female	AM_L
0.021687	highfriendshipsatisfaction	female	AM_L
0.00360538	highfriendshipsatisfaction	female	AM_L
-0.0402697	highfriendshipsatisfaction	female	AM_L
0.0111522	highfriendshipsatisfaction	female	AM_L
0.000870585	highfriendshipsatisfaction	female	AM_L
0.00289235	highfriendshipsatisfaction	female	AM_L
0.00247687	highfriendshipsatisfaction	female	AM_L
0.0102087	highfriendshipsatisfaction	female	AM_L
-0.000741399	highfriendshipsatisfaction	female	AM_L
-0.0139511	highfriendshipsatisfaction	female	AM_L
0.0350481	highfriendshipsatisfaction	female	AM_L
-0.0164803	highfriendshipsatisfaction	female	AM_L
0.0358955	highfriendshipsatisfaction	female	AM_L
-0.0016839	highfriendshipsatisfaction	female	AM_L
-0.0311523	highfriendshipsatisfaction	female	AM_L
-0.0135749	highfriendshipsatisfaction	female	AM_L
0.0109253	highfriendshipsatisfaction	female	AM_L
0.0198164	highfriendshipsatisfaction	female	AM_L
0.0213777	highfriendshipsatisfaction	female	AM_L
-0.013904	highfriendshipsatisfaction	female	AM_L
-0.00671115	highfriendshipsatisfaction	female	AM_L
-0.0264116	highfriendshipsatisfaction	female	AM_L
-0.0279166	highfriendshipsatisfaction	female	AM_L
-0.0116945	highfriendshipsatisfaction	female	AM_L
-0.000751093	highfriendshipsatisfaction	female	AM_L
-0.0424331	highfriendshipsatisfaction	female	AM_L
0.00184059	highfriendshipsatisfaction	female	AM_L
0.00622698	highfriendshipsatisfaction	female	AM_L
3.89289e-05	highfriendshipsatisfaction	female	AM_L
0.00158008	highfriendshipsatisfaction	female	AM_L
-0.0114008	highfriendshipsatisfaction	female	AM_L
0.01695	highfriendshipsatisfaction	female	AM_L
-0.0147285	highfriendshipsatisfaction	female	AM_L
-0.0134454	highfriendshipsatisfaction	female	AM_L
-0.00383219	highfriendshipsatisfaction	female	AM_L
0.00828946	highfriendshipsatisfaction	female	AM_L
0.0123988	highfriendshipsatisfaction	female	AM_L
-0.00942288	highfriendshipsatisfaction	female	AM_L
-0.0144578	highfriendshipsatisfaction	female	AM_L
-0.0144578	highfriendshipsatisfaction	female	AM_L
-0.0144578	highfriendshipsatisfaction	female	AM_L
-0.0248919	highfriendshipsatisfaction	female	AM_L
-0.035445	highfriendshipsatisfaction	female	AM_L
0.0181117	highfriendshipsatisfaction	female	AM_L
0.0279957	highfriendshipsatisfaction	female	AM_L
0.0185167	highfriendshipsatisfaction	female	AM_L
0.022699	highfriendshipsatisfaction	female	AM_L
0.0225226	highfriendshipsatisfaction	female	AM_L
0.00961881	highfriendshipsatisfaction	female	AM_L
-0.0100527	highfriendshipsatisfaction	female	AM_L
-0.00703739	highfriendshipsatisfaction	female	AM_L
-0.0216501	highfriendshipsatisfaction	female	AM_L
0.00485182	highfriendshipsatisfaction	female	AM_L
0.00176371	highfriendshipsatisfaction	female	AM_L
0.0195582	highfriendshipsatisfaction	female	AM_L
0.00539511	highfriendshipsatisfaction	female	AM_L
0.0111927	highfriendshipsatisfaction	female	AM_L
0.0126057	highfriendshipsatisfaction	female	AM_L
0.0131916	highfriendshipsatisfaction	female	AM_L
-0.00180971	highfriendshipsatisfaction	female	AM_L
0.0029125	highfriendshipsatisfaction	female	AM_L
-0.00761978	highfriendshipsatisfaction	female	AM_L
0.0140172	highfriendshipsatisfaction	female	AM_L
-0.000705901	highfriendshipsatisfaction	female	AM_L
-0.00412765	highfriendshipsatisfaction	female	AM_L
-0.00575729	highfriendshipsatisfaction	female	AM_L
0.0156043	highfriendshipsatisfaction	female	AM_L
0.00279593	highfriendshipsatisfaction	female	AM_L
-0.0228224	highfriendshipsatisfaction	female	AM_L
0.0427726	highfriendshipsatisfaction	female	AM_L
0.00394891	highfriendshipsatisfaction	female	AM_L
0.0173296	highfriendshipsatisfaction	female	AM_L
0.0289997	highfriendshipsatisfaction	female	AM_L
-0.033008	highfriendshipsatisfaction	female	AM_L
-0.00564179	highfriendshipsatisfaction	female	AM_L
-0.013828	highfriendshipsatisfaction	female	AM_L
-0.0179957	highfriendshipsatisfaction	female	AM_L
0.000221487	highfriendshipsatisfaction	female	AM_L
0.00504375	highfriendshipsatisfaction	female	AM_L
0.00984384	highfriendshipsatisfaction	female	AM_L
-0.0166808	highfriendshipsatisfaction	female	AM_L
0.0174614	highfriendshipsatisfaction	female	AM_L
-0.0143106	highfriendshipsatisfaction	female	AM_L
5.41983e-06	highfriendshipsatisfaction	female	AM_L
0.00480895	highfriendshipsatisfaction	female	AM_L
0.023947	highfriendshipsatisfaction	female	AM_L
0.0182411	highfriendshipsatisfaction	female	AM_L
0.0189431	highfriendshipsatisfaction	female	AM_L
0.0547399	highfriendshipsatisfaction	female	AM_L
-0.00907269	highfriendshipsatisfaction	female	AM_L
0.0508242	highfriendshipsatisfaction	female	AM_L
0.00986718	highfriendshipsatisfaction	female	AM_L
0.0328801	highfriendshipsatisfaction	female	AM_L
-0.0033633	highfriendshipsatisfaction	female	AM_L
0.000735663	highfriendshipsatisfaction	female	AM_L
0.0102627	highfriendshipsatisfaction	female	AM_L
-0.0141391	highfriendshipsatisfaction	female	AM_L
0.0313039	highfriendshipsatisfaction	female	AM_L
0.029729	highfriendshipsatisfaction	female	AM_L
0.0282237	highfriendshipsatisfaction	female	AM_L
0.041902	highfriendshipsatisfaction	female	AM_L
0.00147733	highfriendshipsatisfaction	female	AM_L
0.00782159	highfriendshipsatisfaction	female	AM_L
0.0315025	highfriendshipsatisfaction	female	AM_L
0.033155	highfriendshipsatisfaction	female	AM_L
0.0253811	highfriendshipsatisfaction	female	AM_L
0.0229705	highfriendshipsatisfaction	female	AM_L
0.0115103	highfriendshipsatisfaction	female	AM_L
0.0118165	highfriendshipsatisfaction	female	AM_L
-0.0107712	highfriendshipsatisfaction	female	AM_L
-0.0164195	highfriendshipsatisfaction	female	AM_L
0.0327517	highfriendshipsatisfaction	female	AM_L
-0.0189644	highfriendshipsatisfaction	female	AM_L
0.00398558	highfriendshipsatisfaction	female	AM_L
-0.0200132	highfriendshipsatisfaction	female	AM_L
0.00225497	highfriendshipsatisfaction	female	AM_L
-0.00754293	highfriendshipsatisfaction	female	AM_L
-0.00127565	highfriendshipsatisfaction	female	AM_L
-0.00332872	highfriendshipsatisfaction	female	AM_L
-0.0095366	highfriendshipsatisfaction	female	AM_L
0.0149622	highfriendshipsatisfaction	female	AM_L
0.0161552	highfriendshipsatisfaction	female	AM_L
0.00863764	highfriendshipsatisfaction	female	AM_L
0.00664283	highfriendshipsatisfaction	female	AM_L
0.0118123	highfriendshipsatisfaction	female	AM_L
0.00187049	highfriendshipsatisfaction	female	AM_L
0.0147396	highfriendshipsatisfaction	female	AM_L
0.0182764	highfriendshipsatisfaction	female	AM_L
0.00424727	highfriendshipsatisfaction	female	AM_L
0.0152885	highfriendshipsatisfaction	female	AM_L
0.0217664	highfriendshipsatisfaction	female	AM_L
0.0107592	highfriendshipsatisfaction	female	AM_L
0.0257488	highfriendshipsatisfaction	female	AM_L
0.00193619	highfriendshipsatisfaction	female	AM_L
0.00638924	highfriendshipsatisfaction	female	AM_L
0.0324711	highfriendshipsatisfaction	female	AM_L
0.035095	highfriendshipsatisfaction	female	AM_L
0.0331134	highfriendshipsatisfaction	female	AM_L
0.00591937	highfriendshipsatisfaction	female	AM_L
0.00909297	highfriendshipsatisfaction	female	AM_L
0.000826846	highfriendshipsatisfaction	female	AM_L
0.0169424	highfriendshipsatisfaction	female	AM_L
0.0106868	highfriendshipsatisfaction	female	AM_L
0.0269269	highfriendshipsatisfaction	female	AM_L
0.008307	highfriendshipsatisfaction	female	AM_L
0.0277651	highfriendshipsatisfaction	female	AM_L
-0.0100031	highfriendshipsatisfaction	female	AM_L
0.0236672	highfriendshipsatisfaction	female	AM_L
-0.00126637	highfriendshipsatisfaction	female	AM_L
0.0248089	highfriendshipsatisfaction	female	AM_L
0.00550943	highfriendshipsatisfaction	female	AM_L
-0.0109005	highfriendshipsatisfaction	female	AM_L
0.0315744	highfriendshipsatisfaction	female	AM_L
-0.00553288	highfriendshipsatisfaction	female	AM_L
-0.00218222	highfriendshipsatisfaction	female	AM_L
0.0267413	highfriendshipsatisfaction	female	AM_L
0.0172718	highfriendshipsatisfaction	female	AM_L
0.0485047	highfriendshipsatisfaction	female	AM_L
-0.0207145	highfriendshipsatisfaction	female	AM_L
0.00595337	highfriendshipsatisfaction	female	AM_L
0.0213391	highfriendshipsatisfaction	female	AM_L
0.0111574	highfriendshipsatisfaction	female	AM_L
0.018628	highfriendshipsatisfaction	female	AM_L
-0.00872815	highfriendshipsatisfaction	female	AM_L
0.034399	highfriendshipsatisfaction	female	AM_L
0.0209518	highfriendshipsatisfaction	female	AM_L
-0.0184911	highfriendshipsatisfaction	female	AM_L
-0.00765045	highfriendshipsatisfaction	female	AM_L
-0.00704448	highfriendshipsatisfaction	female	AM_L
-0.0201793	highfriendshipsatisfaction	female	AM_L
0.0150935	highfriendshipsatisfaction	female	AM_L
-0.00372741	highfriendshipsatisfaction	female	AM_L
0.00997121	highfriendshipsatisfaction	female	AM_L
-0.00553392	highfriendshipsatisfaction	female	AM_L
0.00470939	highfriendshipsatisfaction	female	AM_L
0.00988223	highfriendshipsatisfaction	female	AM_L
0.00943548	highfriendshipsatisfaction	female	AM_L
0.00718324	highfriendshipsatisfaction	female	AM_L
0.0312217	highfriendshipsatisfaction	female	AM_L
-0.00470443	highfriendshipsatisfaction	female	AM_L
0.0191556	highfriendshipsatisfaction	female	AM_L
0.025417	highfriendshipsatisfaction	female	AM_L
0.0409546	highfriendshipsatisfaction	female	AM_L
-0.0313658	highfriendshipsatisfaction	female	AM_L
0.00895247	highfriendshipsatisfaction	female	AM_L
-0.0144715	highfriendshipsatisfaction	female	AM_L
-0.0267529	highfriendshipsatisfaction	female	AM_L
0.0236207	highfriendshipsatisfaction	female	AM_L
0.0169303	highfriendshipsatisfaction	female	AM_L
0.020922	highfriendshipsatisfaction	female	AM_L
0.0252398	highfriendshipsatisfaction	female	AM_L
0.0307563	highfriendshipsatisfaction	female	AM_L
-0.00189604	highfriendshipsatisfaction	female	AM_L
-0.00677473	highfriendshipsatisfaction	female	AM_L
0.0166456	highfriendshipsatisfaction	female	AM_L
0.0080005	highfriendshipsatisfaction	female	AM_L
0.00725605	highfriendshipsatisfaction	female	AM_L
0.0147371	highfriendshipsatisfaction	female	AM_L
0.0283423	highfriendshipsatisfaction	female	AM_L
-0.00442974	highfriendshipsatisfaction	female	AM_L
0.00700085	highfriendshipsatisfaction	female	AM_L
-0.0219641	highfriendshipsatisfaction	female	AM_L
-0.000248917	highfriendshipsatisfaction	female	AM_L
0.0170005	highfriendshipsatisfaction	female	AM_L
-0.00606045	highfriendshipsatisfaction	female	AM_L
0.0124681	highfriendshipsatisfaction	female	AM_L
0.0241136	highfriendshipsatisfaction	female	AM_L
-0.0351848	highfriendshipsatisfaction	female	AM_L
0.0048864	highfriendshipsatisfaction	female	AM_L
0.0107622	highfriendshipsatisfaction	female	AM_L
-0.0232398	highfriendshipsatisfaction	female	AM_L
0.0129036	highfriendshipsatisfaction	female	AM_L
-0.0516513	highfriendshipsatisfaction	female	AM_L
0.0123642	highfriendshipsatisfaction	female	AM_L
-0.00931667	highfriendshipsatisfaction	female	AM_L
0.0195577	highfriendshipsatisfaction	female	AM_L
0.0462044	highfriendshipsatisfaction	female	AM_L
-0.00492062	highfriendshipsatisfaction	female	AM_L
0.000510978	highfriendshipsatisfaction	female	AM_L
0.0288963	highfriendshipsatisfaction	female	AM_L
0.0166509	highfriendshipsatisfaction	female	AM_L
0.0225184	highfriendshipsatisfaction	female	AM_L
-0.00833105	highfriendshipsatisfaction	female	AM_L
-0.00238178	highfriendshipsatisfaction	female	AM_L
0.0198647	highfriendshipsatisfaction	female	AM_L
0.00470008	highfriendshipsatisfaction	female	AM_L
-0.0107858	highfriendshipsatisfaction	female	AM_L
0.00675099	highfriendshipsatisfaction	female	AM_L
-0.00134149	highfriendshipsatisfaction	female	AM_L
0.0233383	highfriendshipsatisfaction	female	AM_L
0.0200456	highfriendshipsatisfaction	female	AM_L
0.0142559	highfriendshipsatisfaction	female	AM_L
0.00125266	highfriendshipsatisfaction	female	AM_L
0.0469392	highfriendshipsatisfaction	female	AM_L
-0.0108725	highfriendshipsatisfaction	female	AM_L
0.0269395	highfriendshipsatisfaction	female	AM_L
0.0253681	highfriendshipsatisfaction	female	AM_L
0.00859139	highfriendshipsatisfaction	female	AM_L
-0.0123567	highfriendshipsatisfaction	female	AM_L
-0.00742991	highfriendshipsatisfaction	female	AM_L
0.036239	highfriendshipsatisfaction	female	AM_L
-0.00685282	highfriendshipsatisfaction	female	AM_L
0.0342818	highfriendshipsatisfaction	female	AM_L
0.00764687	highfriendshipsatisfaction	female	AM_L
0.0120817	highfriendshipsatisfaction	female	AM_L
0.0186744	highfriendshipsatisfaction	female	AM_L
0.00274696	highfriendshipsatisfaction	female	AM_L
0.0138732	highfriendshipsatisfaction	female	AM_L
0.0116459	highfriendshipsatisfaction	female	AM_L
0.0391903	highfriendshipsatisfaction	female	AM_L
0.00969315	highfriendshipsatisfaction	female	AM_L
0.0192579	highfriendshipsatisfaction	female	AM_L
-0.0179553	highfriendshipsatisfaction	female	AM_L
0.0312392	highfriendshipsatisfaction	female	AM_L
-0.00252777	highfriendshipsatisfaction	female	AM_L
-0.0264509	highfriendshipsatisfaction	female	AM_L
-0.00495087	highfriendshipsatisfaction	female	AM_L
0.00573028	highfriendshipsatisfaction	female	AM_L
0.00144571	highfriendshipsatisfaction	female	AM_L
0.0276746	highfriendshipsatisfaction	female	AM_L
0.00629224	highfriendshipsatisfaction	female	AM_L
0.00149806	highfriendshipsatisfaction	female	AM_L
0.00590628	highfriendshipsatisfaction	female	AM_L
0.00796821	highfriendshipsatisfaction	female	AM_L
0.00899999	highfriendshipsatisfaction	female	AM_L
0.0154344	highfriendshipsatisfaction	female	AM_L
0.00447498	highfriendshipsatisfaction	female	AM_L
0.00435113	highfriendshipsatisfaction	female	AM_L
0.0101354	highfriendshipsatisfaction	female	AM_L
0.012866	highfriendshipsatisfaction	female	AM_L
0.00550535	highfriendshipsatisfaction	female	AM_L
0.0175022	highfriendshipsatisfaction	female	AM_L
0.033347	highfriendshipsatisfaction	female	AM_L
-0.00580368	highfriendshipsatisfaction	female	AM_L
-0.00539068	highfriendshipsatisfaction	female	AM_L
0.0174611	highfriendshipsatisfaction	female	AM_L
0.0225626	highfriendshipsatisfaction	female	AM_L
0.00293988	highfriendshipsatisfaction	female	AM_L
0.0067951	highfriendshipsatisfaction	female	AM_L
-0.0105266	highfriendshipsatisfaction	female	AM_L
-0.0223265	highfriendshipsatisfaction	female	AM_L
-0.0044652	highfriendshipsatisfaction	female	AM_L
-0.0187993	highfriendshipsatisfaction	female	AM_L
-0.00712685	highfriendshipsatisfaction	female	AM_L
0.0105903	highfriendshipsatisfaction	female	AM_L
-0.00256991	highfriendshipsatisfaction	female	AM_L
0.0418148	highfriendshipsatisfaction	female	AM_L
0.0146937	highfriendshipsatisfaction	female	AM_L
-0.0080059	highfriendshipsatisfaction	female	AM_L
-0.001054	highfriendshipsatisfaction	female	AM_L
-0.0123763	highfriendshipsatisfaction	female	AM_L
0.0276297	highfriendshipsatisfaction	female	AM_L
-0.0282457	highfriendshipsatisfaction	female	AM_L
0.00872727	highfriendshipsatisfaction	female	AM_L
0.0071976	highfriendshipsatisfaction	female	AM_L
0.0447299	highfriendshipsatisfaction	female	AM_L
0.0184323	highfriendshipsatisfaction	female	AM_L
-0.0030984	highfriendshipsatisfaction	female	AM_L
0.0225979	highfriendshipsatisfaction	female	AM_L
0.024504	highfriendshipsatisfaction	female	AM_L
0.00263998	highfriendshipsatisfaction	female	AM_L
0.0019544	highfriendshipsatisfaction	female	AM_L
0.0307619	highfriendshipsatisfaction	female	AM_L
0.0138884	highfriendshipsatisfaction	female	AM_L
-0.000241738	highfriendshipsatisfaction	female	AM_L
0.0220224	highfriendshipsatisfaction	female	AM_L
0.00870169	highfriendshipsatisfaction	female	AM_L
0.0158688	highfriendshipsatisfaction	female	AM_L
0.00546947	highfriendshipsatisfaction	female	AM_L
0.00265892	highfriendshipsatisfaction	female	AM_L
-0.0322984	highfriendshipsatisfaction	female	AM_L
0.0224189	highfriendshipsatisfaction	female	AM_L
-0.0149193	highfriendshipsatisfaction	female	AM_L
0.00710406	highfriendshipsatisfaction	female	AM_L
-0.00775941	highfriendshipsatisfaction	female	AM_L
0.0415262	highfriendshipsatisfaction	female	AM_L
-0.0092938	highfriendshipsatisfaction	female	AM_L
0.035308	highfriendshipsatisfaction	female	AM_L
0.00459468	highfriendshipsatisfaction	female	AM_L
0.0159748	highfriendshipsatisfaction	female	AM_L
-0.000277416	highfriendshipsatisfaction	female	AM_L
0.0215318	highfriendshipsatisfaction	female	AM_L
0.0172252	highfriendshipsatisfaction	female	AM_L
0.0167856	highfriendshipsatisfaction	female	AM_L
0.0047976	highfriendshipsatisfaction	female	AM_L
0.0211964	highfriendshipsatisfaction	female	AM_L
0.0164221	highfriendshipsatisfaction	female	AM_L
0.00514737	highfriendshipsatisfaction	female	AM_L
-0.0220309	highfriendshipsatisfaction	female	AM_L
0.000599141	highfriendshipsatisfaction	female	AM_L
-0.00733979	highfriendshipsatisfaction	female	AM_L
0.00631594	highfriendshipsatisfaction	female	AM_L
0.0214299	highfriendshipsatisfaction	female	AM_L
-0.0084048	highfriendshipsatisfaction	female	AM_L
0.00343558	highfriendshipsatisfaction	female	AM_L
0.0193228	highfriendshipsatisfaction	female	AM_L
0.0188061	highfriendshipsatisfaction	female	AM_L
[truncated: 118,001 more rows]

## Sheet: Supl. Fig. 5
param estimates	var	color	region
-0.00114832	socialjob	male	AM_L
0.00420941	socialjob	male	AM_L
0.005477	socialjob	male	AM_L
0.00323523	socialjob	male	AM_L
-0.00664827	socialjob	male	AM_L
0.00470237	socialjob	male	AM_L
-0.00320683	socialjob	male	AM_L
-0.000560508	socialjob	male	AM_L
-0.00499622	socialjob	male	AM_L
0.00138368	socialjob	male	AM_L
0.00196169	socialjob	male	AM_L
-0.00151443	socialjob	male	AM_L
0.00277063	socialjob	male	AM_L
-0.00199905	socialjob	male	AM_L
0.0014384	socialjob	male	AM_L
-0.00454002	socialjob	male	AM_L
0.00299727	socialjob	male	AM_L
-0.00375764	socialjob	male	AM_L
-0.0108151	socialjob	male	AM_L
0.000851549	socialjob	male	AM_L
-0.00217055	socialjob	male	AM_L
3.17634e-05	socialjob	male	AM_L
-0.00206818	socialjob	male	AM_L
-0.00357405	socialjob	male	AM_L
-0.00295068	socialjob	male	AM_L
0.00265111	socialjob	male	AM_L
-0.00247976	socialjob	male	AM_L
-0.000727619	socialjob	male	AM_L
0.00727752	socialjob	male	AM_L
0.0105593	socialjob	male	AM_L
-0.00743653	socialjob	male	AM_L
0.00420652	socialjob	male	AM_L
-0.00651235	socialjob	male	AM_L
0.00568491	socialjob	male	AM_L
0.00018567	socialjob	male	AM_L
0.00300153	socialjob	male	AM_L
-0.000131285	socialjob	male	AM_L
0.00366107	socialjob	male	AM_L
0.00698199	socialjob	male	AM_L
0.00553622	socialjob	male	AM_L
0.000526807	socialjob	male	AM_L
-0.00523057	socialjob	male	AM_L
-0.00126659	socialjob	male	AM_L
0.00219271	socialjob	male	AM_L
0.0039815	socialjob	male	AM_L
-0.00604681	socialjob	male	AM_L
0.00737827	socialjob	male	AM_L
0.0055629	socialjob	male	AM_L
-0.00650398	socialjob	male	AM_L
-0.00110146	socialjob	male	AM_L
-0.00561478	socialjob	male	AM_L
-0.00629626	socialjob	male	AM_L
-0.00341877	socialjob	male	AM_L
-0.000499998	socialjob	male	AM_L
-0.00318015	socialjob	male	AM_L
-0.00281818	socialjob	male	AM_L
0.000588635	socialjob	male	AM_L
0.00717865	socialjob	male	AM_L
0.00262211	socialjob	male	AM_L
0.0020854	socialjob	male	AM_L
0.00445408	socialjob	male	AM_L
0.00102457	socialjob	male	AM_L
-0.000547919	socialjob	male	AM_L
-0.000512434	socialjob	male	AM_L
0.00554587	socialjob	male	AM_L
0.00539328	socialjob	male	AM_L
-0.00628109	socialjob	male	AM_L
-0.00280288	socialjob	male	AM_L
-0.00306919	socialjob	male	AM_L
0.00776298	socialjob	male	AM_L
-0.00497764	socialjob	male	AM_L
-0.00736641	socialjob	male	AM_L
-0.00215975	socialjob	male	AM_L
-0.00233257	socialjob	male	AM_L
-0.00809798	socialjob	male	AM_L
0.00360681	socialjob	male	AM_L
-0.00748625	socialjob	male	AM_L
0.000475487	socialjob	male	AM_L
0.00494731	socialjob	male	AM_L
-0.00244678	socialjob	male	AM_L
0.0112599	socialjob	male	AM_L
0.00318208	socialjob	male	AM_L
-0.000633025	socialjob	male	AM_L
-0.00148205	socialjob	male	AM_L
0.0032737	socialjob	male	AM_L
0.00202726	socialjob	male	AM_L
-0.000450334	socialjob	male	AM_L
-0.00118247	socialjob	male	AM_L
-0.00241419	socialjob	male	AM_L
0.00302611	socialjob	male	AM_L
-0.0020089	socialjob	male	AM_L
0.00360722	socialjob	male	AM_L
0.00173674	socialjob	male	AM_L
-2.29702e-05	socialjob	male	AM_L
0.00364353	socialjob	male	AM_L
-0.0032662	socialjob	male	AM_L
-0.00129712	socialjob	male	AM_L
0.0032674	socialjob	male	AM_L
-0.00177696	socialjob	male	AM_L
0.00121585	socialjob	male	AM_L
-0.00655162	socialjob	male	AM_L
0.00696347	socialjob	male	AM_L
-0.0102277	socialjob	male	AM_L
0.000939798	socialjob	male	AM_L
-0.00680977	socialjob	male	AM_L
0.000544383	socialjob	male	AM_L
-0.00485806	socialjob	male	AM_L
0.00520329	socialjob	male	AM_L
-0.00286395	socialjob	male	AM_L
0.00173711	socialjob	male	AM_L
-0.000189519	socialjob	male	AM_L
0.00476665	socialjob	male	AM_L
-0.00706426	socialjob	male	AM_L
0.0101996	socialjob	male	AM_L
-0.00838407	socialjob	male	AM_L
0.000232561	socialjob	male	AM_L
-0.000318119	socialjob	male	AM_L
-0.00391838	socialjob	male	AM_L
-0.000390146	socialjob	male	AM_L
-0.00829608	socialjob	male	AM_L
-4.69246e-05	socialjob	male	AM_L
0.00294118	socialjob	male	AM_L
0.00771368	socialjob	male	AM_L
0.00494309	socialjob	male	AM_L
0.00224735	socialjob	male	AM_L
0.00287362	socialjob	male	AM_L
-0.000790089	socialjob	male	AM_L
0.00123596	socialjob	male	AM_L
0.00341718	socialjob	male	AM_L
0.00104379	socialjob	male	AM_L
0.00400141	socialjob	male	AM_L
-0.000111035	socialjob	male	AM_L
0.00286847	socialjob	male	AM_L
-0.00212775	socialjob	male	AM_L
-0.000987623	socialjob	male	AM_L
-0.00327093	socialjob	male	AM_L
0.00431096	socialjob	male	AM_L
-0.000944245	socialjob	male	AM_L
0.000773446	socialjob	male	AM_L
0.000669362	socialjob	male	AM_L
-0.00457966	socialjob	male	AM_L
0.000678914	socialjob	male	AM_L
0.00350388	socialjob	male	AM_L
-0.000513664	socialjob	male	AM_L
-0.00470398	socialjob	male	AM_L
0.00108527	socialjob	male	AM_L
0.00254498	socialjob	male	AM_L
-0.00149385	socialjob	male	AM_L
-0.00397797	socialjob	male	AM_L
-0.000615181	socialjob	male	AM_L
0.00537139	socialjob	male	AM_L
0.00083939	socialjob	male	AM_L
0.00448412	socialjob	male	AM_L
0.0010618	socialjob	male	AM_L
0.000499444	socialjob	male	AM_L
0.000776849	socialjob	male	AM_L
-0.00372267	socialjob	male	AM_L
0.00228378	socialjob	male	AM_L
-0.00535313	socialjob	male	AM_L
0.00462865	socialjob	male	AM_L
-0.000930707	socialjob	male	AM_L
0.00495488	socialjob	male	AM_L
0.00749566	socialjob	male	AM_L
0.00511315	socialjob	male	AM_L
-0.001886	socialjob	male	AM_L
-0.00105317	socialjob	male	AM_L
0.000619773	socialjob	male	AM_L
-0.00306659	socialjob	male	AM_L
-0.0016788	socialjob	male	AM_L
0.00124351	socialjob	male	AM_L
-0.00338136	socialjob	male	AM_L
-0.00287166	socialjob	male	AM_L
-0.00403351	socialjob	male	AM_L
6.83045e-05	socialjob	male	AM_L
0.0054871	socialjob	male	AM_L
0.00460041	socialjob	male	AM_L
0.0117016	socialjob	male	AM_L
-0.000139266	socialjob	male	AM_L
0.00240443	socialjob	male	AM_L
-0.00190162	socialjob	male	AM_L
-0.00332972	socialjob	male	AM_L
0.00168328	socialjob	male	AM_L
-0.00440152	socialjob	male	AM_L
-0.000415783	socialjob	male	AM_L
0.000308419	socialjob	male	AM_L
-0.00359349	socialjob	male	AM_L
0.00311673	socialjob	male	AM_L
-0.00089725	socialjob	male	AM_L
-0.00279539	socialjob	male	AM_L
0.00121627	socialjob	male	AM_L
-0.002721	socialjob	male	AM_L
-0.0008462	socialjob	male	AM_L
-0.0022905	socialjob	male	AM_L
-0.000740725	socialjob	male	AM_L
-0.000634619	socialjob	male	AM_L
-7.42229e-05	socialjob	male	AM_L
0.00279867	socialjob	male	AM_L
-0.00643937	socialjob	male	AM_L
0.00506639	socialjob	male	AM_L
-7.23891e-05	socialjob	male	AM_L
0.00131175	socialjob	male	AM_L
0.000435039	socialjob	male	AM_L
0.000654534	socialjob	male	AM_L
-0.00227342	socialjob	male	AM_L
0.00797189	socialjob	male	AM_L
-0.00159458	socialjob	male	AM_L
0.00481304	socialjob	male	AM_L
-0.00078046	socialjob	male	AM_L
0.00524188	socialjob	male	AM_L
0.00478229	socialjob	male	AM_L
0.00598784	socialjob	male	AM_L
0.0033844	socialjob	male	AM_L
0.000200134	socialjob	male	AM_L
-0.0054609	socialjob	male	AM_L
-0.00324413	socialjob	male	AM_L
0.00143239	socialjob	male	AM_L
0.0117562	socialjob	male	AM_L
0.00325109	socialjob	male	AM_L
0.000164201	socialjob	male	AM_L
0.000960628	socialjob	male	AM_L
-0.00455199	socialjob	male	AM_L
-0.000900397	socialjob	male	AM_L
-0.00572361	socialjob	male	AM_L
-0.00631111	socialjob	male	AM_L
-0.00107025	socialjob	male	AM_L
0.00236701	socialjob	male	AM_L
-0.00380333	socialjob	male	AM_L
0.00531694	socialjob	male	AM_L
0.000693357	socialjob	male	AM_L
-0.00423152	socialjob	male	AM_L
0.00217928	socialjob	male	AM_L
-0.00320863	socialjob	male	AM_L
0.00518418	socialjob	male	AM_L
-0.00039451	socialjob	male	AM_L
0.00881139	socialjob	male	AM_L
0.00403726	socialjob	male	AM_L
0.003795	socialjob	male	AM_L
-0.00177639	socialjob	male	AM_L
-0.00498338	socialjob	male	AM_L
-0.00165916	socialjob	male	AM_L
-0.00218653	socialjob	male	AM_L
-0.000681576	socialjob	male	AM_L
0.00336201	socialjob	male	AM_L
0.00226828	socialjob	male	AM_L
0.00335309	socialjob	male	AM_L
0.00702407	socialjob	male	AM_L
0.00318583	socialjob	male	AM_L
0.00409649	socialjob	male	AM_L
0.00324399	socialjob	male	AM_L
-0.00155385	socialjob	male	AM_L
-0.0115554	socialjob	male	AM_L
0.00827227	socialjob	male	AM_L
0.0102189	socialjob	male	AM_L
0.00142067	socialjob	male	AM_L
-9.57782e-05	socialjob	male	AM_L
-0.00215836	socialjob	male	AM_L
0.00249007	socialjob	male	AM_L
-0.000256375	socialjob	male	AM_L
0.0105578	socialjob	male	AM_L
0.00241714	socialjob	male	AM_L
0.000882636	socialjob	male	AM_L
-0.00159347	socialjob	male	AM_L
0.0059474	socialjob	male	AM_L
-0.0137398	socialjob	male	AM_L
-0.00116489	socialjob	male	AM_L
-0.00207029	socialjob	male	AM_L
-0.00663533	socialjob	male	AM_L
-0.00579851	socialjob	male	AM_L
-0.00189157	socialjob	male	AM_L
-0.00192195	socialjob	male	AM_L
-0.00242517	socialjob	male	AM_L
0.00164975	socialjob	male	AM_L
-0.00349901	socialjob	male	AM_L
0.00274322	socialjob	male	AM_L
-0.00403139	socialjob	male	AM_L
-0.00538176	socialjob	male	AM_L
-0.0129548	socialjob	male	AM_L
-0.00657383	socialjob	male	AM_L
-0.0129166	socialjob	male	AM_L
-0.00556629	socialjob	male	AM_L
-0.00121672	socialjob	male	AM_L
0.00830952	socialjob	male	AM_L
0.00437473	socialjob	male	AM_L
0.00498444	socialjob	male	AM_L
0.00756028	socialjob	male	AM_L
0.00519	socialjob	male	AM_L
0.00463123	socialjob	male	AM_L
-0.000814022	socialjob	male	AM_L
0.0016991	socialjob	male	AM_L
-0.00466789	socialjob	male	AM_L
0.00323116	socialjob	male	AM_L
0.00538638	socialjob	male	AM_L
-0.000994687	socialjob	male	AM_L
0.0046297	socialjob	male	AM_L
-0.0029339	socialjob	male	AM_L
0.00140134	socialjob	male	AM_L
0.000324165	socialjob	male	AM_L
-0.00216476	socialjob	male	AM_L
-0.0033199	socialjob	male	AM_L
0.00883182	socialjob	male	AM_L
0.000253065	socialjob	male	AM_L
-0.00250295	socialjob	male	AM_L
0.00318802	socialjob	male	AM_L
0.000895955	socialjob	male	AM_L
0.000645746	socialjob	male	AM_L
0.00080317	socialjob	male	AM_L
-0.00243693	socialjob	male	AM_L
0.00263685	socialjob	male	AM_L
0.00583434	socialjob	male	AM_L
-0.00134998	socialjob	male	AM_L
0.00061429	socialjob	male	AM_L
-0.00781689	socialjob	male	AM_L
0.000767287	socialjob	male	AM_L
0.000718979	socialjob	male	AM_L
0.000485167	socialjob	male	AM_L
-0.00281103	socialjob	male	AM_L
0.00422856	socialjob	male	AM_L
0.00314479	socialjob	male	AM_L
0.0042494	socialjob	male	AM_L
-0.00119367	socialjob	male	AM_L
-0.00116012	socialjob	male	AM_L
-0.00429006	socialjob	male	AM_L
0.000762382	socialjob	male	AM_L
-0.00296314	socialjob	male	AM_L
-0.00287873	socialjob	male	AM_L
0.00233709	socialjob	male	AM_L
-0.00105497	socialjob	male	AM_L
0.00670462	socialjob	male	AM_L
-0.00247851	socialjob	male	AM_L
0.00214218	socialjob	male	AM_L
-0.00291754	socialjob	male	AM_L
-0.00894412	socialjob	male	AM_L
-0.0108907	socialjob	male	AM_L
-0.00494847	socialjob	male	AM_L
-0.0108583	socialjob	male	AM_L
-0.00450303	socialjob	male	AM_L
-0.0136396	socialjob	male	AM_L
-0.00287822	socialjob	male	AM_L
-0.000467052	socialjob	male	AM_L
-0.00441724	socialjob	male	AM_L
-0.000451769	socialjob	male	AM_L
-0.00687203	socialjob	male	AM_L
-0.000277362	socialjob	male	AM_L
-0.00628606	socialjob	male	AM_L
-0.00637558	socialjob	male	AM_L
-0.00369597	socialjob	male	AM_L
-0.000665543	socialjob	male	AM_L
-0.00519531	socialjob	male	AM_L
-0.00185493	socialjob	male	AM_L
-0.00550233	socialjob	male	AM_L
-0.00518235	socialjob	male	AM_L
0.000326002	socialjob	male	AM_L
0.006734	socialjob	male	AM_L
0.000390819	socialjob	male	AM_L
0.0050592	socialjob	male	AM_L
0.00479178	socialjob	male	AM_L
-0.007415	socialjob	male	AM_L
0.00019754	socialjob	male	AM_L
-0.000976018	socialjob	male	AM_L
-0.00477575	socialjob	male	AM_L
-0.00905685	socialjob	male	AM_L
-0.00628742	socialjob	male	AM_L
-0.000847806	socialjob	male	AM_L
-0.0125261	socialjob	male	AM_L
-0.01062	socialjob	male	AM_L
0.00303337	socialjob	male	AM_L
-0.00317534	socialjob	male	AM_L
-0.0049611	socialjob	male	AM_L
-0.0146887	socialjob	male	AM_L
0.00174318	socialjob	male	AM_L
-0.00331734	socialjob	male	AM_L
0.0078816	socialjob	male	AM_L
0.00126542	socialjob	male	AM_L
-0.00216421	socialjob	male	AM_L
-0.00554183	socialjob	male	AM_L
0.000932385	socialjob	male	AM_L
-0.00255739	socialjob	male	AM_L
-0.00910265	socialjob	male	AM_L
0.00395963	socialjob	male	AM_L
0.000315392	socialjob	male	AM_L
-0.0027703	socialjob	male	AM_L
-0.00236346	socialjob	male	AM_L
-0.000924099	socialjob	male	AM_L
0.00321653	socialjob	male	AM_L
0.00345722	socialjob	male	AM_L
-0.000927774	socialjob	male	AM_L
-0.000124688	socialjob	male	AM_L
0.00179863	socialjob	male	AM_L
0.00110379	socialjob	male	AM_L
0.000640883	socialjob	male	AM_L
0.00623685	socialjob	male	AM_L
-0.00195808	socialjob	male	AM_L
0.00337748	socialjob	male	AM_L
-0.00655223	socialjob	male	AM_L
0.00136889	socialjob	male	AM_L
-0.0179582	socialjob	male	AM_L
0.0033624	socialjob	male	AM_L
-0.00270907	socialjob	male	AM_L
0.00496903	socialjob	male	AM_L
-0.000500491	socialjob	male	AM_L
-0.00989658	socialjob	male	AM_L
-0.00300619	socialjob	male	AM_L
-0.0120965	socialjob	male	AM_L
0.00154946	socialjob	male	AM_L
-0.00578863	socialjob	male	AM_L
0.00236731	socialjob	male	AM_L
-0.0023805	socialjob	male	AM_L
-0.00178661	socialjob	male	AM_L
-0.0030956	socialjob	male	AM_L
-0.00129594	socialjob	male	AM_L
-0.00621108	socialjob	male	AM_L
0.00540215	socialjob	male	AM_L
0.00320128	socialjob	male	AM_L
-0.000389065	socialjob	male	AM_L
-0.0012337	socialjob	male	AM_L
0.00426028	socialjob	male	AM_L
0.00149506	socialjob	male	AM_L
-0.0108004	socialjob	male	AM_L
-0.00329363	socialjob	male	AM_L
-0.0039111	socialjob	male	AM_L
0.000539794	socialjob	male	AM_L
-0.00177112	socialjob	male	AM_L
-0.00355206	socialjob	male	AM_L
0.00391449	socialjob	male	AM_L
-0.00168154	socialjob	male	AM_L
-0.00684251	socialjob	male	AM_L
0.000793402	socialjob	male	AM_L
0.000948592	socialjob	male	AM_L
0.00417651	socialjob	male	AM_L
-0.00414163	socialjob	male	AM_L
0.000216117	socialjob	male	AM_L
-0.00355385	socialjob	male	AM_L
-0.00470854	socialjob	male	AM_L
-0.0036751	socialjob	male	AM_L
0.00259288	socialjob	male	AM_L
-0.00368937	socialjob	male	AM_L
0.000597361	socialjob	male	AM_L
-0.00137549	socialjob	male	AM_L
-0.00236602	socialjob	male	AM_L
-0.000316988	socialjob	male	AM_L
-0.00324511	socialjob	male	AM_L
0.000885866	socialjob	male	AM_L
-0.00443228	socialjob	male	AM_L
-0.000720866	socialjob	male	AM_L
-0.00608884	socialjob	male	AM_L
-0.000364798	socialjob	male	AM_L
-0.00377662	socialjob	male	AM_L
0.00324914	socialjob	male	AM_L
0.00301576	socialjob	male	AM_L
0.000719774	socialjob	male	AM_L
-0.0038986	socialjob	male	AM_L
-0.00103841	socialjob	male	AM_L
-0.00778264	socialjob	male	AM_L
0.00417819	socialjob	male	AM_L
0.00534013	socialjob	male	AM_L
0.00271577	socialjob	male	AM_L
0.00169251	socialjob	male	AM_L
-0.00331195	socialjob	male	AM_L
-0.000327111	socialjob	male	AM_L
0.000452802	socialjob	male	AM_L
-0.000763055	socialjob	male	AM_L
-0.00663091	socialjob	male	AM_L
-0.00153998	socialjob	male	AM_L
-0.00968335	socialjob	male	AM_L
-0.00124219	socialjob	male	AM_L
-0.00407184	socialjob	male	AM_L
-0.014517	socialjob	male	AM_L
-0.00182978	socialjob	male	AM_L
0.00443765	socialjob	male	AM_L
-0.00352645	socialjob	male	AM_L
-0.00150589	socialjob	male	AM_L
-0.00325769	socialjob	male	AM_L
-0.0064633	socialjob	male	AM_L
0.00171094	socialjob	male	AM_L
-0.0066548	socialjob	male	AM_L
0.00159834	socialjob	male	AM_L
-0.0149312	socialjob	male	AM_L
-0.0027131	socialjob	male	AM_L
0.0106657	socialjob	male	AM_L
-0.0002731	socialjob	male	AM_L
0.00663574	socialjob	male	AM_L
-0.00169317	socialjob	male	AM_L
-0.00882985	socialjob	male	AM_L
-0.00345075	socialjob	male	AM_L
-0.0115144	socialjob	male	AM_L
-0.00364084	socialjob	male	AM_L
-0.000512889	socialjob	male	AM_L
0.000862787	socialjob	male	AM_L
-0.0123254	socialjob	male	AM_L
-0.0145123	socialjob	male	AM_L
-0.00537282	socialjob	male	AM_L
-0.00228822	socialjob	male	AM_L
-0.00187609	socialjob	male	AM_L
1.69651e-05	socialjob	male	AM_L
0.00168226	socialjob	male	AM_L
-0.00376857	socialjob	male	AM_L
-0.00257946	socialjob	male	AM_L
-0.00126788	socialjob	male	AM_L
-0.000753595	socialjob	male	AM_L
-0.00813053	socialjob	male	AM_L
-0.00220286	socialjob	male	AM_L
-0.000628296	socialjob	male	AM_L
-0.00805175	socialjob	male	AM_L
0.000814413	socialjob	male	AM_L
0.000383371	socialjob	male	AM_L
-0.0025717	socialjob	male	AM_L
-0.00176446	socialjob	male	AM_L
-6.69824e-06	socialjob	male	AM_L
0.00197942	socialjob	male	AM_L
0.00121054	socialjob	male	AM_L
-0.00200776	socialjob	male	AM_L
0.00544362	socialjob	male	AM_L
-0.000755436	socialjob	male	AM_L
0.00453308	socialjob	male	AM_L
-0.000754204	socialjob	male	AM_L
-0.0021679	socialjob	male	AM_L
0.0057201	socialjob	male	AM_L
-0.00689898	socialjob	male	AM_L
-0.00248753	socialjob	male	AM_L
0.00228433	socialjob	male	AM_L
-0.00869274	socialjob	male	AM_L
-0.00819618	socialjob	male	AM_L
-7.43288e-06	socialjob	male	AM_L
-0.0145564	socialjob	male	AM_L
-0.0073565	socialjob	male	AM_L
-0.00958133	socialjob	male	AM_L
-0.00950352	socialjob	male	AM_L
-0.00653723	socialjob	male	AM_L
-0.00348379	socialjob	male	AM_L
-0.00164687	socialjob	male	AM_L
-0.00660516	socialjob	male	AM_L
-0.0025892	socialjob	male	AM_L
-0.00290222	socialjob	male	AM_L
-0.00588556	socialjob	male	AM_L
0.000598955	socialjob	male	AM_L
0.00289572	socialjob	male	AM_L
-0.00155694	socialjob	male	AM_L
-0.000401686	socialjob	male	AM_L
1.96988e-05	socialjob	male	AM_L
0.000894978	socialjob	male	AM_L
0.00151018	socialjob	male	AM_L
-0.00163288	socialjob	male	AM_L
0.000372325	socialjob	male	AM_L
-0.00107348	socialjob	male	AM_L
-0.00178952	socialjob	male	AM_L
-0.0145356	socialjob	male	AM_L
0.00494099	socialjob	male	AM_L
-0.00351168	socialjob	male	AM_L
-0.0142349	socialjob	male	AM_L
-0.0038451	socialjob	male	AM_L
-0.00620391	socialjob	male	AM_L
-0.0114283	socialjob	male	AM_L
0.00124488	socialjob	male	AM_L
-0.0055976	socialjob	male	AM_L
0.00943609	socialjob	male	AM_L
0.0036877	socialjob	male	AM_L
-0.0046029	socialjob	male	AM_L
0.00238245	socialjob	male	AM_L
0.00134228	socialjob	male	AM_L
0.00505037	socialjob	male	AM_L
0.00171623	socialjob	male	AM_L
0.00178644	socialjob	male	AM_L
-0.00501544	socialjob	male	AM_L
0.00018562	socialjob	male	AM_L
-0.00558714	socialjob	male	AM_L
-0.00488821	socialjob	male	AM_L
-0.0035515	socialjob	male	AM_L
-0.00332961	socialjob	male	AM_L
-0.0171215	socialjob	male	AM_L
0.004855	socialjob	male	AM_L
-0.00322669	socialjob	male	AM_L
0.00864498	socialjob	male	AM_L
0.00436742	socialjob	male	AM_L
-0.00572787	socialjob	male	AM_L
0.00544735	socialjob	male	AM_L
0.0118253	socialjob	male	AM_L
-0.00338697	socialjob	male	AM_L
-0.00323974	socialjob	male	AM_L
0.000202247	socialjob	male	AM_L
-0.00758006	socialjob	male	AM_L
-0.00189853	socialjob	male	AM_L
-0.0049451	socialjob	male	AM_L
-0.000280785	socialjob	male	AM_L
-0.00322411	socialjob	male	AM_L
0.00185343	socialjob	male	AM_L
-0.00422104	socialjob	male	AM_L
-0.00307804	socialjob	male	AM_L
-0.000662945	socialjob	male	AM_L
-0.00161744	socialjob	male	AM_L
-0.00844069	socialjob	male	AM_L
-0.00649866	socialjob	male	AM_L
-0.0018344	socialjob	male	AM_L
-0.00638185	socialjob	male	AM_L
-0.00363897	socialjob	male	AM_L
-0.00196446	socialjob	male	AM_L
-0.00333476	socialjob	male	AM_L
0.000788823	socialjob	male	AM_L
-0.0111192	socialjob	male	AM_L
-0.00594683	socialjob	male	AM_L
-0.00333542	socialjob	male	AM_L
-0.00425345	socialjob	male	AM_L
-0.00286939	socialjob	male	AM_L
-0.00911006	socialjob	male	AM_L
-0.00352802	socialjob	male	AM_L
0.000987796	socialjob	male	AM_L
0.00352792	socialjob	male	AM_L
0.00515722	socialjob	male	AM_L
0.00515073	socialjob	male	AM_L
-0.000524094	socialjob	male	AM_L
-0.00182536	socialjob	male	AM_L
-0.000584434	socialjob	male	AM_L
-0.00343256	socialjob	male	AM_L
-0.00113595	socialjob	male	AM_L
-0.0171635	socialjob	male	AM_L
0.00100164	socialjob	male	AM_L
-0.00514154	socialjob	male	AM_L
0.00831163	socialjob	male	AM_L
0.00583456	socialjob	male	AM_L
-0.000930595	socialjob	male	AM_L
0.000316865	socialjob	male	AM_L
-0.00852781	socialjob	male	AM_L
-0.00264225	socialjob	male	AM_L
-0.00497354	socialjob	male	AM_L
0.00427317	socialjob	male	AM_L
0.000828854	socialjob	male	AM_L
0.00118229	socialjob	male	AM_L
0.0011349	socialjob	male	AM_L
-0.0131663	socialjob	male	AM_L
0.0009715	socialjob	male	AM_L
-0.00203603	socialjob	male	AM_L
-0.00282509	socialjob	male	AM_L
-0.000827157	socialjob	male	AM_L
-0.00420705	socialjob	male	AM_L
0.00142991	socialjob	male	AM_L
0.0024645	socialjob	male	AM_L
-0.0067052	socialjob	male	AM_L
-0.00324955	socialjob	male	AM_L
0.00279419	socialjob	male	AM_L
-0.00546385	socialjob	male	AM_L
-0.000896524	socialjob	male	AM_L
-0.00993019	socialjob	male	AM_L
-0.00318139	socialjob	male	AM_L
-0.0149067	socialjob	male	AM_L
-0.0101355	socialjob	male	AM_L
-0.00132397	socialjob	male	AM_L
0.00202545	socialjob	male	AM_L
-0.000747014	socialjob	male	AM_L
-0.00473745	socialjob	male	AM_L
0.00199567	socialjob	male	AM_L
-0.000795629	socialjob	male	AM_L
-0.00134295	socialjob	male	AM_L
-0.00589364	socialjob	male	AM_L
0.00662278	socialjob	male	AM_L
0.00232443	socialjob	male	AM_L
-0.00075347	socialjob	male	AM_L
0.00129852	socialjob	male	AM_L
-0.00374016	socialjob	male	AM_L
-0.00837621	socialjob	male	AM_L
0.00303118	socialjob	male	AM_L
-0.000917889	socialjob	male	AM_L
0.00660525	socialjob	male	AM_L
-0.00218153	socialjob	male	AM_L
-0.00709907	socialjob	male	AM_L
0.00229191	socialjob	male	AM_L
-0.00617625	socialjob	male	AM_L
0.000594759	socialjob	male	AM_L
-0.00451099	socialjob	male	AM_L
-0.00358942	socialjob	male	AM_L
-0.00281098	socialjob	male	AM_L
-0.0014605	socialjob	male	AM_L
-0.00254933	socialjob	male	AM_L
0.00131427	socialjob	male	AM_L
0.00186662	socialjob	male	AM_L
-0.00216773	socialjob	male	AM_L
-0.00190284	socialjob	male	AM_L
-0.00230733	socialjob	male	AM_L
-0.0138664	socialjob	male	AM_L
-0.0065534	socialjob	male	AM_L
0.00267698	socialjob	male	AM_L
0.00207496	socialjob	male	AM_L
-0.00442823	socialjob	male	AM_L
-0.000779263	socialjob	male	AM_L
-0.00737917	socialjob	male	AM_L
0.000798394	socialjob	male	AM_L
-0.00216993	socialjob	male	AM_L
0.00439079	socialjob	male	AM_L
0.000165205	socialjob	male	AM_L
-0.00424973	socialjob	male	AM_L
0.00268905	socialjob	male	AM_L
-0.00817539	socialjob	male	AM_L
-0.00448885	socialjob	male	AM_L
-0.000101936	socialjob	male	AM_L
-0.00232206	socialjob	male	AM_L
0.00303408	socialjob	male	AM_L
-0.0128312	socialjob	male	AM_L
-0.00860957	socialjob	male	AM_L
-0.00775331	socialjob	male	AM_L
0.00434314	socialjob	male	AM_L
-0.0032867	socialjob	male	AM_L
-0.00380425	socialjob	male	AM_L
-0.00158979	socialjob	male	AM_L
-0.00158606	socialjob	male	AM_L
-0.00755151	socialjob	male	AM_L
-0.00186393	socialjob	male	AM_L
-0.00567024	socialjob	male	AM_L
0.000854061	socialjob	male	AM_L
-0.00400181	socialjob	male	AM_L
0.00819877	socialjob	male	AM_L
0.0010342	socialjob	male	AM_L
0.00803435	socialjob	male	AM_L
-0.00477324	socialjob	male	AM_L
0.00289572	socialjob	male	AM_L
-0.00659107	socialjob	male	AM_L
0.00281444	socialjob	male	AM_L
-0.00869851	socialjob	male	AM_L
0.00253231	socialjob	male	AM_L
-0.0051607	socialjob	male	AM_L
-0.0033106	socialjob	male	AM_L
-0.00409215	socialjob	male	AM_L
-0.000629117	socialjob	male	AM_L
0.00117539	socialjob	male	AM_L
-0.00258657	socialjob	male	AM_L
-0.000131585	socialjob	male	AM_L
-0.00852019	socialjob	male	AM_L
-0.0124411	socialjob	male	AM_L
0.000142376	socialjob	male	AM_L
-0.00981094	socialjob	male	AM_L
-0.00061346	socialjob	male	AM_L
-0.00874458	socialjob	male	AM_L
-0.000920357	socialjob	male	AM_L
-0.0117496	socialjob	male	AM_L
-0.00409041	socialjob	male	AM_L
0.00433981	socialjob	male	AM_L
-0.00829932	socialjob	male	AM_L
-0.00519184	socialjob	male	AM_L
-0.0119678	socialjob	male	AM_L
0.00117297	socialjob	male	AM_L
-0.00678079	socialjob	male	AM_L
1.01096e-05	socialjob	male	AM_L
-0.0013181	socialjob	male	AM_L
-0.00192987	socialjob	male	AM_L
-0.00279721	socialjob	male	AM_L
-0.00537471	socialjob	male	AM_L
0.00413426	socialjob	male	AM_L
-0.00724652	socialjob	male	AM_L
-0.00665819	socialjob	male	AM_L
-0.00166986	socialjob	male	AM_L
-0.00241545	socialjob	male	AM_L
-0.0120347	socialjob	male	AM_L
-0.0186187	socialjob	male	AM_L
-0.000202585	socialjob	male	AM_L
-0.0065295	socialjob	male	AM_L
0.00020591	socialjob	male	AM_L
-0.00501384	socialjob	male	AM_L
-0.00261177	socialjob	male	AM_L
-0.00235508	socialjob	male	AM_L
-0.00416902	socialjob	male	AM_L
0.00130841	socialjob	male	AM_L
-0.00204702	socialjob	male	AM_L
-0.00719197	socialjob	male	AM_L
0.00150626	socialjob	male	AM_L
-0.000575348	socialjob	male	AM_L
-0.00600803	socialjob	male	AM_L
-0.00553232	socialjob	male	AM_L
0.00677648	socialjob	male	AM_L
-0.00117396	socialjob	male	AM_L
-0.00712607	socialjob	male	AM_L
0.00156633	socialjob	male	AM_L
-0.00500582	socialjob	male	AM_L
0.00490274	socialjob	male	AM_L
-0.000961685	socialjob	male	AM_L
0.00437126	socialjob	male	AM_L
-0.0060772	socialjob	male	AM_L
-0.00479071	socialjob	male	AM_L
0.000794561	socialjob	male	AM_L
-0.00321761	socialjob	male	AM_L
-0.00575877	socialjob	male	AM_L
-0.000512669	socialjob	male	AM_L
-0.0054175	socialjob	male	AM_L
-0.00524149	socialjob	male	AM_L
-0.00470513	socialjob	male	AM_L
-0.00409791	socialjob	male	AM_L
-0.00224167	socialjob	male	AM_L
-0.00583768	socialjob	male	AM_L
-3.45629e-05	socialjob	male	AM_L
-0.00108447	socialjob	male	AM_L
0.00537559	socialjob	male	AM_L
-0.0118022	socialjob	male	AM_L
0.00715036	socialjob	male	AM_L
-0.0140878	socialjob	male	AM_L
-0.0073019	socialjob	male	AM_L
0.000987191	socialjob	male	AM_L
-0.0107877	socialjob	male	AM_L
0.00247856	socialjob	male	AM_L
-0.00344491	socialjob	male	AM_L
-0.0056774	socialjob	male	AM_L
-0.000861895	socialjob	male	AM_L
-0.0156059	socialjob	male	AM_L
-0.00517069	socialjob	male	AM_L
-0.000444647	socialjob	male	AM_L
-0.00224209	socialjob	male	AM_L
-0.00241927	socialjob	male	AM_L
0.00178448	socialjob	male	AM_L
-3.52657e-05	socialjob	male	AM_L
0.00163056	socialjob	male	AM_L
0.00632611	socialjob	male	AM_L
-0.0111401	socialjob	male	AM_L
-0.000180252	socialjob	male	AM_L
-0.00771681	socialjob	male	AM_L
-0.000667905	socialjob	male	AM_L
-0.00572591	socialjob	male	AM_L
-0.00514605	socialjob	male	AM_L
-0.00316103	socialjob	male	AM_L
0.000193543	socialjob	male	AM_L
-0.00620905	socialjob	male	AM_L
0.00166172	socialjob	male	AM_L
-0.00233641	socialjob	male	AM_L
-0.0116158	socialjob	male	AM_L
0.00426265	socialjob	male	AM_L
-0.00272427	socialjob	male	AM_L
0.000380941	socialjob	male	AM_L
-0.000457339	socialjob	male	AM_L
-0.00501958	socialjob	male	AM_L
-0.00126362	socialjob	male	AM_L
-0.00350047	socialjob	male	AM_L
-0.00314219	socialjob	male	AM_L
-0.00516972	socialjob	male	AM_L
0.00125538	socialjob	male	AM_L
0.00264541	socialjob	male	AM_L
-0.00334363	socialjob	male	AM_L
-0.000379512	socialjob	male	AM_L
-0.0044884	socialjob	male	AM_L
0.00274273	socialjob	male	AM_L
-0.00234725	socialjob	male	AM_L
0.00236401	socialjob	male	AM_L
-0.00341742	socialjob	male	AM_L
-0.0100542	socialjob	male	AM_L
-0.00256538	socialjob	male	AM_L
-0.00923684	socialjob	male	AM_L
-0.000809025	socialjob	male	AM_L
-0.0110385	socialjob	male	AM_L
0.0022945	socialjob	male	AM_L
-0.00608239	socialjob	male	AM_L
-0.00427871	socialjob	male	AM_L
-0.00471344	socialjob	male	AM_L
-0.00827067	socialjob	male	AM_L
-0.0141602	socialjob	male	AM_L
-0.00325149	socialjob	male	AM_L
-0.00534408	socialjob	male	AM_L
-0.00365468	socialjob	male	AM_L
0.000691171	socialjob	male	AM_L
-0.00648017	socialjob	male	AM_L
-0.0039377	socialjob	male	AM_L
-0.00619011	socialjob	male	AM_L
-0.000408857	socialjob	male	AM_L
-0.00947046	socialjob	male	AM_L
-0.00403112	socialjob	male	AM_L
-0.0127084	socialjob	male	AM_L
-0.00247314	socialjob	male	AM_L
-0.0143321	socialjob	male	AM_L
0.00156128	socialjob	male	AM_L
-0.0089193	socialjob	male	AM_L
0.00122228	socialjob	male	AM_L
-0.00995913	socialjob	male	AM_L
-0.00308394	socialjob	male	AM_L
-0.00564474	socialjob	male	AM_L
-0.0103708	socialjob	male	AM_L
-0.0110161	socialjob	male	AM_L
0.00135425	socialjob	male	AM_L
-0.00959684	socialjob	male	AM_L
-0.00158861	socialjob	male	AM_L
-0.010781	socialjob	male	AM_L
-0.00870696	socialjob	male	AM_L
-0.0135359	socialjob	male	AM_L
-0.000510371	socialjob	male	AM_L
-0.0105502	socialjob	male	AM_L
-0.00164329	socialjob	male	AM_L
-0.00549302	socialjob	male	AM_L
-0.004018	socialjob	male	AM_L
-0.000814018	socialjob	male	AM_L
-0.00560358	socialjob	male	AM_L
-0.000169124	socialjob	male	AM_L
-0.0110454	socialjob	male	AM_L
0.00116825	socialjob	male	AM_L
0.000434232	socialjob	male	AM_L
-0.00860426	socialjob	male	AM_L
-0.00668504	socialjob	male	AM_L
0.00666522	socialjob	male	AM_L
-0.0034674	socialjob	male	AM_L
-0.00918613	socialjob	male	AM_L
-0.00305794	socialjob	male	AM_L
0.000528817	socialjob	male	AM_L
0.000751982	socialjob	male	AM_L
-0.0021909	socialjob	male	AM_L
-0.00203145	socialjob	male	AM_L
-0.00992258	socialjob	male	AM_L
0.00062383	socialjob	male	AM_L
-0.00652303	socialjob	male	AM_L
-0.00249399	socialjob	male	AM_L
-0.00588992	socialjob	male	AM_L
0.00174189	socialjob	male	AM_L
-0.000249753	socialjob	male	AM_L
-0.00850457	socialjob	male	AM_L
-0.00165904	socialjob	male	AM_L
0.00219702	socialjob	male	AM_L
0.00161619	socialjob	male	AM_L
-0.00326143	socialjob	male	AM_L
-0.00381285	socialjob	male	AM_L
-0.00608519	socialjob	male	AM_L
-0.00886934	socialjob	male	AM_L
0.00278663	socialjob	male	AM_L
-0.00710127	socialjob	male	AM_L
0.00122433	socialjob	male	AM_L
-0.0103417	socialjob	male	AM_L
-0.00560423	socialjob	male	AM_L
-0.0056859	socialjob	male	AM_L
-0.00288193	socialjob	male	AM_L
-0.0166282	socialjob	male	AM_L
-0.0127708	socialjob	male	AM_L
-0.00430346	socialjob	male	AM_L
-0.00342595	socialjob	male	AM_L
-0.00310218	socialjob	male	AM_L
0.00540524	socialjob	male	AM_L
-0.00225336	socialjob	male	AM_L
-0.00552642	socialjob	male	AM_L
-0.00891132	socialjob	male	AM_L
-0.00863394	socialjob	male	AM_L
0.00267754	socialjob	male	AM_L
-0.00908882	socialjob	male	AM_L
-0.0102265	socialjob	male	AM_L
0.000298912	socialjob	male	AM_L
-0.00800738	socialjob	male	AM_L
-0.000990722	socialjob	male	AM_L
-0.0136174	socialjob	male	AM_L
-0.00921614	socialjob	male	AM_L
0.000410993	socialjob	male	AM_L
-0.00926172	socialjob	male	AM_L
-0.00989723	socialjob	male	AM_L
-0.000205832	socialjob	male	AM_L
-0.00594843	socialjob	male	AM_L
-0.00161504	socialjob	male	AM_L
-0.00255671	socialjob	male	AM_L
-0.0126773	socialjob	male	AM_L
0.000115018	socialjob	male	AM_L
-0.0048784	socialjob	male	AM_L
-0.0068441	socialjob	male	AM_L
-0.000345335	socialjob	male	AM_L
-0.00120356	socialjob	male	AM_L
-0.0072726	socialjob	male	AM_L
0.000717317	socialjob	male	AM_L
-0.0127371	socialjob	male	AM_L
-0.00212773	socialjob	male	AM_L
-0.00271859	socialjob	male	AM_L
-0.00562314	socialjob	male	AM_L
-0.00364674	socialjob	male	AM_L
-0.00144557	socialjob	male	AM_L
-0.00433071	socialjob	male	AM_L
-0.00773531	socialjob	male	AM_L
-0.00394711	socialjob	male	AM_L
-0.000835581	socialjob	male	AM_L
-0.00633245	socialjob	male	AM_L
-0.00865291	socialjob	male	AM_L
-0.00523232	socialjob	male	AM_L
-0.00362615	socialjob	male	AM_L
-0.0108311	socialjob	male	AM_L
0.00245424	socialjob	male	AM_L
-0.0008158	socialjob	male	AM_L
-0.00787047	socialjob	male	AM_L
-0.000585676	socialjob	male	AM_L
-0.0119223	socialjob	male	AM_L
-0.0139621	socialjob	male	AM_L
-0.00808248	socialjob	male	AM_L
-0.010024	socialjob	male	AM_L
-0.00181549	socialjob	male	AM_L
-0.000869378	socialjob	male	AM_L
-0.00111171	socialjob	male	AM_L
-0.00225082	socialjob	male	AM_L
0.00175219	socialjob	male	AM_L
-0.00447479	socialjob	male	AM_L
0.0012743	socialjob	male	AM_L
-0.00309175	socialjob	male	AM_L
-0.00113806	socialjob	male	AM_L
-0.00475271	socialjob	male	AM_L
-0.00035948	socialjob	male	AM_L
-0.00499505	socialjob	male	AM_L
-0.0144992	socialjob	male	AM_L
-0.000873289	socialjob	male	AM_L
-0.0127509	socialjob	male	AM_L
-0.0089468	socialjob	male	AM_L
-0.00361894	socialjob	male	AM_L
2.42689e-05	socialjob	male	AM_L
-0.00308659	socialjob	male	AM_L
-0.000906261	socialjob	male	AM_L
-0.00189541	socialjob	male	AM_L
-0.0113132	socialjob	male	AM_L
0.000259872	socialjob	male	AM_L
-0.00115936	socialjob	male	AM_L
-0.00429396	socialjob	male	AM_L
0.000595742	socialjob	male	AM_L
-0.0032027	socialjob	male	AM_L
0.00249545	highfriendshipsatisfaction	male	AM_L
-0.00712912	highfriendshipsatisfaction	male	AM_L
-0.00452536	highfriendshipsatisfaction	male	AM_L
-0.00337245	highfriendshipsatisfaction	male	AM_L
0.000307889	highfriendshipsatisfaction	male	AM_L
1.26303e-05	highfriendshipsatisfaction	male	AM_L
0.00663013	highfriendshipsatisfaction	male	AM_L
0.00010467	highfriendshipsatisfaction	male	AM_L
-0.00103111	highfriendshipsatisfaction	male	AM_L
0.00756592	highfriendshipsatisfaction	male	AM_L
0.0087435	highfriendshipsatisfaction	male	AM_L
0.00355459	highfriendshipsatisfaction	male	AM_L
0.00082613	highfriendshipsatisfaction	male	AM_L
0.00729761	highfriendshipsatisfaction	male	AM_L
0.00768377	highfriendshipsatisfaction	male	AM_L
0.0128458	highfriendshipsatisfaction	male	AM_L
0.0166663	highfriendshipsatisfaction	male	AM_L
0.00568973	highfriendshipsatisfaction	male	AM_L
0.00857995	highfriendshipsatisfaction	male	AM_L
0.00374488	highfriendshipsatisfaction	male	AM_L
-0.0020289	highfriendshipsatisfaction	male	AM_L
0.00254394	highfriendshipsatisfaction	male	AM_L
-0.00154406	highfriendshipsatisfaction	male	AM_L
0.00975975	highfriendshipsatisfaction	male	AM_L
0.0020304	highfriendshipsatisfaction	male	AM_L
-0.0024058	highfriendshipsatisfaction	male	AM_L
0.00183673	highfriendshipsatisfaction	male	AM_L
0.00131508	highfriendshipsatisfaction	male	AM_L
0.00167675	highfriendshipsatisfaction	male	AM_L
-0.000280941	highfriendshipsatisfaction	male	AM_L
-0.000542127	highfriendshipsatisfaction	male	AM_L
0.00493845	highfriendshipsatisfaction	male	AM_L
0.00579207	highfriendshipsatisfaction	male	AM_L
-0.00387555	highfriendshipsatisfaction	male	AM_L
0.0047737	highfriendshipsatisfaction	male	AM_L
-0.00935382	highfriendshipsatisfaction	male	AM_L
-0.00228745	highfriendshipsatisfaction	male	AM_L
-0.00649858	highfriendshipsatisfaction	male	AM_L
-0.00210725	highfriendshipsatisfaction	male	AM_L
0.00435207	highfriendshipsatisfaction	male	AM_L
-0.00436769	highfriendshipsatisfaction	male	AM_L
0.00386714	highfriendshipsatisfaction	male	AM_L
-0.00023914	highfriendshipsatisfaction	male	AM_L
-0.00535254	highfriendshipsatisfaction	male	AM_L
0.00191139	highfriendshipsatisfaction	male	AM_L
0.00190612	highfriendshipsatisfaction	male	AM_L
0.000954111	highfriendshipsatisfaction	male	AM_L
0.000830523	highfriendshipsatisfaction	male	AM_L
0.00544303	highfriendshipsatisfaction	male	AM_L
0.00291939	highfriendshipsatisfaction	male	AM_L
-0.000638536	highfriendshipsatisfaction	male	AM_L
0.00849494	highfriendshipsatisfaction	male	AM_L
0.0105237	highfriendshipsatisfaction	male	AM_L
0.00696299	highfriendshipsatisfaction	male	AM_L
-0.00561533	highfriendshipsatisfaction	male	AM_L
-0.00566205	highfriendshipsatisfaction	male	AM_L
0.00170395	highfriendshipsatisfaction	male	AM_L
-0.00312322	highfriendshipsatisfaction	male	AM_L
0.00250708	highfriendshipsatisfaction	male	AM_L
-0.000608871	highfriendshipsatisfaction	male	AM_L
0.00124728	highfriendshipsatisfaction	male	AM_L
0.00532105	highfriendshipsatisfaction	male	AM_L
0.0144737	highfriendshipsatisfaction	male	AM_L
0.0155034	highfriendshipsatisfaction	male	AM_L
0.00649871	highfriendshipsatisfaction	male	AM_L
0.00218833	highfriendshipsatisfaction	male	AM_L
0.00143141	highfriendshipsatisfaction	male	AM_L
0.00154337	highfriendshipsatisfaction	male	AM_L
0.00261729	highfriendshipsatisfaction	male	AM_L
-0.00428797	highfriendshipsatisfaction	male	AM_L
0.000759501	highfriendshipsatisfaction	male	AM_L
0.000193746	highfriendshipsatisfaction	male	AM_L
-0.00172737	highfriendshipsatisfaction	male	AM_L
-0.00552043	highfriendshipsatisfaction	male	AM_L
0.00174097	highfriendshipsatisfaction	male	AM_L
0.00373696	highfriendshipsatisfaction	male	AM_L
0.0161102	highfriendshipsatisfaction	male	AM_L
0.00731098	highfriendshipsatisfaction	male	AM_L
0.011491	highfriendshipsatisfaction	male	AM_L
-0.000550345	highfriendshipsatisfaction	male	AM_L
-0.00297406	highfriendshipsatisfaction	male	AM_L
0.000597426	highfriendshipsatisfaction	male	AM_L
0.00565933	highfriendshipsatisfaction	male	AM_L
0.00340896	highfriendshipsatisfaction	male	AM_L
-0.000220595	highfriendshipsatisfaction	male	AM_L
0.000875566	highfriendshipsatisfaction	male	AM_L
0.00381465	highfriendshipsatisfaction	male	AM_L
-0.00190192	highfriendshipsatisfaction	male	AM_L
0.00835465	highfriendshipsatisfaction	male	AM_L
0.00687415	highfriendshipsatisfaction	male	AM_L
-0.0054567	highfriendshipsatisfaction	male	AM_L
-0.000254593	highfriendshipsatisfaction	male	AM_L
0.00241408	highfriendshipsatisfaction	male	AM_L
0.00128017	highfriendshipsatisfaction	male	AM_L
-0.000583112	highfriendshipsatisfaction	male	AM_L
-0.00977721	highfriendshipsatisfaction	male	AM_L
-0.00285491	highfriendshipsatisfaction	male	AM_L
-0.0072657	highfriendshipsatisfaction	male	AM_L
-0.00380239	highfriendshipsatisfaction	male	AM_L
0.00717241	highfriendshipsatisfaction	male	AM_L
0.00546833	highfriendshipsatisfaction	male	AM_L
-0.00145948	highfriendshipsatisfaction	male	AM_L
0.0028623	highfriendshipsatisfaction	male	AM_L
0.000592967	highfriendshipsatisfaction	male	AM_L
-0.000797445	highfriendshipsatisfaction	male	AM_L
-0.00657323	highfriendshipsatisfaction	male	AM_L
-0.000633512	highfriendshipsatisfaction	male	AM_L
0.00160933	highfriendshipsatisfaction	male	AM_L
0.0082385	highfriendshipsatisfaction	male	AM_L
0.0120764	highfriendshipsatisfaction	male	AM_L
-0.00395288	highfriendshipsatisfaction	male	AM_L
-0.000458329	highfriendshipsatisfaction	male	AM_L
0.00802551	highfriendshipsatisfaction	male	AM_L
0.00392525	highfriendshipsatisfaction	male	AM_L
-0.000322195	highfriendshipsatisfaction	male	AM_L
-0.00364197	highfriendshipsatisfaction	male	AM_L
-0.0011455	highfriendshipsatisfaction	male	AM_L
-0.000741277	highfriendshipsatisfaction	male	AM_L
-0.00197373	highfriendshipsatisfaction	male	AM_L
0.00506907	highfriendshipsatisfaction	male	AM_L
0.0021653	highfriendshipsatisfaction	male	AM_L
-0.00148385	highfriendshipsatisfaction	male	AM_L
0.0027234	highfriendshipsatisfaction	male	AM_L
4.71574e-05	highfriendshipsatisfaction	male	AM_L
-0.00079652	highfriendshipsatisfaction	male	AM_L
-0.0032391	highfriendshipsatisfaction	male	AM_L
0.00599751	highfriendshipsatisfaction	male	AM_L
-0.00205783	highfriendshipsatisfaction	male	AM_L
0.0118007	highfriendshipsatisfaction	male	AM_L
0.00408081	highfriendshipsatisfaction	male	AM_L
0.00175126	highfriendshipsatisfaction	male	AM_L
-0.00193693	highfriendshipsatisfaction	male	AM_L
0.00543602	highfriendshipsatisfaction	male	AM_L
-0.00282913	highfriendshipsatisfaction	male	AM_L
0.00748055	highfriendshipsatisfaction	male	AM_L
0.000306703	highfriendshipsatisfaction	male	AM_L
0.00267609	highfriendshipsatisfaction	male	AM_L
-0.00147529	highfriendshipsatisfaction	male	AM_L
-0.00853575	highfriendshipsatisfaction	male	AM_L
0.00744501	highfriendshipsatisfaction	male	AM_L
0.00418386	highfriendshipsatisfaction	male	AM_L
0.0120051	highfriendshipsatisfaction	male	AM_L
0.00565845	highfriendshipsatisfaction	male	AM_L
-0.00360593	highfriendshipsatisfaction	male	AM_L
0.00304139	highfriendshipsatisfaction	male	AM_L
0.00426817	highfriendshipsatisfaction	male	AM_L
0.00090881	highfriendshipsatisfaction	male	AM_L
0.0122522	highfriendshipsatisfaction	male	AM_L
0.0020554	highfriendshipsatisfaction	male	AM_L
0.00838696	highfriendshipsatisfaction	male	AM_L
0.00138508	highfriendshipsatisfaction	male	AM_L
0.000895224	highfriendshipsatisfaction	male	AM_L
7.90807e-05	highfriendshipsatisfaction	male	AM_L
0.00297542	highfriendshipsatisfaction	male	AM_L
0.00190039	highfriendshipsatisfaction	male	AM_L
0.00673117	highfriendshipsatisfaction	male	AM_L
0.0023296	highfriendshipsatisfaction	male	AM_L
-0.00863157	highfriendshipsatisfaction	male	AM_L
-0.00192214	highfriendshipsatisfaction	male	AM_L
-0.000836563	highfriendshipsatisfaction	male	AM_L
0.00425655	highfriendshipsatisfaction	male	AM_L
-0.00622166	highfriendshipsatisfaction	male	AM_L
0.0157849	highfriendshipsatisfaction	male	AM_L
0.00568073	highfriendshipsatisfaction	male	AM_L
-0.00322471	highfriendshipsatisfaction	male	AM_L
-0.00071994	highfriendshipsatisfaction	male	AM_L
0.00633844	highfriendshipsatisfaction	male	AM_L
0.000215455	highfriendshipsatisfaction	male	AM_L
0.00923633	highfriendshipsatisfaction	male	AM_L
0.00783591	highfriendshipsatisfaction	male	AM_L
0.00708444	highfriendshipsatisfaction	male	AM_L
0.00606509	highfriendshipsatisfaction	male	AM_L
0.000478083	highfriendshipsatisfaction	male	AM_L
-0.0030535	highfriendshipsatisfaction	male	AM_L
-0.00645619	highfriendshipsatisfaction	male	AM_L
-0.00328856	highfriendshipsatisfaction	male	AM_L
0.00587345	highfriendshipsatisfaction	male	AM_L
0.00188348	highfriendshipsatisfaction	male	AM_L
0.00461942	highfriendshipsatisfaction	male	AM_L
-0.00126459	highfriendshipsatisfaction	male	AM_L
0.00425671	highfriendshipsatisfaction	male	AM_L
-0.00122999	highfriendshipsatisfaction	male	AM_L
0.0021378	highfriendshipsatisfaction	male	AM_L
0.00160341	highfriendshipsatisfaction	male	AM_L
0.000356167	highfriendshipsatisfaction	male	AM_L
0.000210018	highfriendshipsatisfaction	male	AM_L
0.0117627	highfriendshipsatisfaction	male	AM_L
0.00193839	highfriendshipsatisfaction	male	AM_L
0.00944118	highfriendshipsatisfaction	male	AM_L
0.0013599	highfriendshipsatisfaction	male	AM_L
-0.000637014	highfriendshipsatisfaction	male	AM_L
-0.0015001	highfriendshipsatisfaction	male	AM_L
0.00400225	highfriendshipsatisfaction	male	AM_L
0.00212902	highfriendshipsatisfaction	male	AM_L
-0.00205769	highfriendshipsatisfaction	male	AM_L
0.00288902	highfriendshipsatisfaction	male	AM_L
-0.000608797	highfriendshipsatisfaction	male	AM_L
0.00252237	highfriendshipsatisfaction	male	AM_L
0.00902356	highfriendshipsatisfaction	male	AM_L
-0.0003884	highfriendshipsatisfaction	male	AM_L
0.00739631	highfriendshipsatisfaction	male	AM_L
0.0188357	highfriendshipsatisfaction	male	AM_L
0.00536952	highfriendshipsatisfaction	male	AM_L
-0.0045624	highfriendshipsatisfaction	male	AM_L
0.00273494	highfriendshipsatisfaction	male	AM_L
-0.0057831	highfriendshipsatisfaction	male	AM_L
0.00739354	highfriendshipsatisfaction	male	AM_L
0.00244232	highfriendshipsatisfaction	male	AM_L
0.00916161	highfriendshipsatisfaction	male	AM_L
0.00433006	highfriendshipsatisfaction	male	AM_L
-0.00320082	highfriendshipsatisfaction	male	AM_L
0.00195301	highfriendshipsatisfaction	male	AM_L
-0.0075882	highfriendshipsatisfaction	male	AM_L
-0.00167854	highfriendshipsatisfaction	male	AM_L
0.00230055	highfriendshipsatisfaction	male	AM_L
-0.00120523	highfriendshipsatisfaction	male	AM_L
0.000527548	highfriendshipsatisfaction	male	AM_L
9.59641e-06	highfriendshipsatisfaction	male	AM_L
-0.00631018	highfriendshipsatisfaction	male	AM_L
-0.0036733	highfriendshipsatisfaction	male	AM_L
-0.00646851	highfriendshipsatisfaction	male	AM_L
-0.00182513	highfriendshipsatisfaction	male	AM_L
0.0121209	highfriendshipsatisfaction	male	AM_L
0.00887954	highfriendshipsatisfaction	male	AM_L
0.00717864	highfriendshipsatisfaction	male	AM_L
0.0103754	highfriendshipsatisfaction	male	AM_L
0.00288679	highfriendshipsatisfaction	male	AM_L
0.00259547	highfriendshipsatisfaction	male	AM_L
0.00531211	highfriendshipsatisfaction	male	AM_L
0.00588187	highfriendshipsatisfaction	male	AM_L
0.00537122	highfriendshipsatisfaction	male	AM_L
0.00220749	highfriendshipsatisfaction	male	AM_L
-0.00316935	highfriendshipsatisfaction	male	AM_L
-0.00109429	highfriendshipsatisfaction	male	AM_L
-0.00843283	highfriendshipsatisfaction	male	AM_L
0.000306648	highfriendshipsatisfaction	male	AM_L
-0.0030515	highfriendshipsatisfaction	male	AM_L
-0.00303694	highfriendshipsatisfaction	male	AM_L
-0.000324112	highfriendshipsatisfaction	male	AM_L
0.00209443	highfriendshipsatisfaction	male	AM_L
-0.00174133	highfriendshipsatisfaction	male	AM_L
0.00456927	highfriendshipsatisfaction	male	AM_L
-0.00144077	highfriendshipsatisfaction	male	AM_L
0.00657148	highfriendshipsatisfaction	male	AM_L
0.00738528	highfriendshipsatisfaction	male	AM_L
0.0140165	highfriendshipsatisfaction	male	AM_L
0.00706544	highfriendshipsatisfaction	male	AM_L
0.00586929	highfriendshipsatisfaction	male	AM_L
0.00468973	highfriendshipsatisfaction	male	AM_L
-0.0068416	highfriendshipsatisfaction	male	AM_L
-0.000941181	highfriendshipsatisfaction	male	AM_L
-0.00400216	highfriendshipsatisfaction	male	AM_L
-0.00309861	highfriendshipsatisfaction	male	AM_L
-0.00164043	highfriendshipsatisfaction	male	AM_L
0.00318403	highfriendshipsatisfaction	male	AM_L
0.00330655	highfriendshipsatisfaction	male	AM_L
0.00213091	highfriendshipsatisfaction	male	AM_L
-0.000928065	highfriendshipsatisfaction	male	AM_L
-0.00240286	highfriendshipsatisfaction	male	AM_L
-0.00513222	highfriendshipsatisfaction	male	AM_L
-0.00269779	highfriendshipsatisfaction	male	AM_L
0.00124827	highfriendshipsatisfaction	male	AM_L
-0.00613459	highfriendshipsatisfaction	male	AM_L
0.00506456	highfriendshipsatisfaction	male	AM_L
0.002023	highfriendshipsatisfaction	male	AM_L
-0.000254659	highfriendshipsatisfaction	male	AM_L
-0.00362707	highfriendshipsatisfaction	male	AM_L
-0.00463035	highfriendshipsatisfaction	male	AM_L
-0.0058161	highfriendshipsatisfaction	male	AM_L
-0.00258489	highfriendshipsatisfaction	male	AM_L
0.00530917	highfriendshipsatisfaction	male	AM_L
-0.00195694	highfriendshipsatisfaction	male	AM_L
0.00540317	highfriendshipsatisfaction	male	AM_L
-0.00135406	highfriendshipsatisfaction	male	AM_L
0.00230413	highfriendshipsatisfaction	male	AM_L
-0.000878657	highfriendshipsatisfaction	male	AM_L
-0.0043519	highfriendshipsatisfaction	male	AM_L
0.00374175	highfriendshipsatisfaction	male	AM_L
-0.000696063	highfriendshipsatisfaction	male	AM_L
-0.000574846	highfriendshipsatisfaction	male	AM_L
0.00138618	highfriendshipsatisfaction	male	AM_L
-0.00649248	highfriendshipsatisfaction	male	AM_L
0.00829381	highfriendshipsatisfaction	male	AM_L
-0.00352615	highfriendshipsatisfaction	male	AM_L
0.00287646	highfriendshipsatisfaction	male	AM_L
-0.00294084	highfriendshipsatisfaction	male	AM_L
0.00522509	highfriendshipsatisfaction	male	AM_L
0.00930405	highfriendshipsatisfaction	male	AM_L
-0.00152686	highfriendshipsatisfaction	male	AM_L
0.00146529	highfriendshipsatisfaction	male	AM_L
0.000915429	highfriendshipsatisfaction	male	AM_L
0.000669733	highfriendshipsatisfaction	male	AM_L
-0.000104065	highfriendshipsatisfaction	male	AM_L
0.00243993	highfriendshipsatisfaction	male	AM_L
0.00217126	highfriendshipsatisfaction	male	AM_L
-0.000346014	highfriendshipsatisfaction	male	AM_L
-0.00195607	highfriendshipsatisfaction	male	AM_L
-0.000911931	highfriendshipsatisfaction	male	AM_L
-0.00187411	highfriendshipsatisfaction	male	AM_L
-0.000618595	highfriendshipsatisfaction	male	AM_L
-0.0027801	highfriendshipsatisfaction	male	AM_L
0.00113307	highfriendshipsatisfaction	male	AM_L
0.00647965	highfriendshipsatisfaction	male	AM_L
0.0139309	highfriendshipsatisfaction	male	AM_L
0.00171334	highfriendshipsatisfaction	male	AM_L
0.00465315	highfriendshipsatisfaction	male	AM_L
-0.000435858	highfriendshipsatisfaction	male	AM_L
-0.00149166	highfriendshipsatisfaction	male	AM_L
0.00453062	highfriendshipsatisfaction	male	AM_L
0.00298223	highfriendshipsatisfaction	male	AM_L
0.0103135	highfriendshipsatisfaction	male	AM_L
-0.00410603	highfriendshipsatisfaction	male	AM_L
0.00609813	highfriendshipsatisfaction	male	AM_L
-0.0016149	highfriendshipsatisfaction	male	AM_L
0.00429058	highfriendshipsatisfaction	male	AM_L
-0.00188649	highfriendshipsatisfaction	male	AM_L
-0.00134236	highfriendshipsatisfaction	male	AM_L
-0.00292211	highfriendshipsatisfaction	male	AM_L
0.000768941	highfriendshipsatisfaction	male	AM_L
-0.00507719	highfriendshipsatisfaction	male	AM_L
-0.000906421	highfriendshipsatisfaction	male	AM_L
-0.000632299	highfriendshipsatisfaction	male	AM_L
-0.00158312	highfriendshipsatisfaction	male	AM_L
-0.00200738	highfriendshipsatisfaction	male	AM_L
-0.00119095	highfriendshipsatisfaction	male	AM_L
-0.000194	highfriendshipsatisfaction	male	AM_L
-0.00211977	highfriendshipsatisfaction	male	AM_L
-0.00801593	highfriendshipsatisfaction	male	AM_L
0.00010448	highfriendshipsatisfaction	male	AM_L
-0.0067652	highfriendshipsatisfaction	male	AM_L
0.007341	highfriendshipsatisfaction	male	AM_L
0.00592617	highfriendshipsatisfaction	male	AM_L
-0.00622158	highfriendshipsatisfaction	male	AM_L
-0.0022958	highfriendshipsatisfaction	male	AM_L
-0.00989275	highfriendshipsatisfaction	male	AM_L
-0.00577237	highfriendshipsatisfaction	male	AM_L
-0.0109985	highfriendshipsatisfaction	male	AM_L
0.00280509	highfriendshipsatisfaction	male	AM_L
-0.00017516	highfriendshipsatisfaction	male	AM_L
0.000342062	highfriendshipsatisfaction	male	AM_L
-0.00123163	highfriendshipsatisfaction	male	AM_L
-0.000612281	highfriendshipsatisfaction	male	AM_L
-0.00729128	highfriendshipsatisfaction	male	AM_L
0.000214067	highfriendshipsatisfaction	male	AM_L
-0.00219139	highfriendshipsatisfaction	male	AM_L
-0.00675968	highfriendshipsatisfaction	male	AM_L
0.00449386	highfriendshipsatisfaction	male	AM_L
-0.00275509	highfriendshipsatisfaction	male	AM_L
0.00221229	highfriendshipsatisfaction	male	AM_L
-0.00608225	highfriendshipsatisfaction	male	AM_L
-0.00537077	highfriendshipsatisfaction	male	AM_L
0.00177436	highfriendshipsatisfaction	male	AM_L
-0.00309978	highfriendshipsatisfaction	male	AM_L
-0.000162503	highfriendshipsatisfaction	male	AM_L
-0.000151089	highfriendshipsatisfaction	male	AM_L
0.00536023	highfriendshipsatisfaction	male	AM_L
0.00313812	highfriendshipsatisfaction	male	AM_L
0.00143012	highfriendshipsatisfaction	male	AM_L
-0.000667223	highfriendshipsatisfaction	male	AM_L
0.000538865	highfriendshipsatisfaction	male	AM_L
0.00147439	highfriendshipsatisfaction	male	AM_L
-0.00317765	highfriendshipsatisfaction	male	AM_L
0.000230017	highfriendshipsatisfaction	male	AM_L
-0.00306345	highfriendshipsatisfaction	male	AM_L
0.00249392	highfriendshipsatisfaction	male	AM_L
-0.0041276	highfriendshipsatisfaction	male	AM_L
0.000986524	highfriendshipsatisfaction	male	AM_L
0.00379319	highfriendshipsatisfaction	male	AM_L
-0.00443578	highfriendshipsatisfaction	male	AM_L
-0.00328721	highfriendshipsatisfaction	male	AM_L
-0.000638197	highfriendshipsatisfaction	male	AM_L
-0.00223035	highfriendshipsatisfaction	male	AM_L
0.00339277	highfriendshipsatisfaction	male	AM_L
-0.0015264	highfriendshipsatisfaction	male	AM_L
0.0012236	highfriendshipsatisfaction	male	AM_L
0.00100533	highfriendshipsatisfaction	male	AM_L
0.000450632	highfriendshipsatisfaction	male	AM_L
0.00145612	highfriendshipsatisfaction	male	AM_L
-0.00354323	highfriendshipsatisfaction	male	AM_L
-0.00284901	highfriendshipsatisfaction	male	AM_L
0.00199673	highfriendshipsatisfaction	male	AM_L
0.00240717	highfriendshipsatisfaction	male	AM_L
0.00482404	highfriendshipsatisfaction	male	AM_L
0.00242191	highfriendshipsatisfaction	male	AM_L
6.1412e-05	highfriendshipsatisfaction	male	AM_L
0.00119418	highfriendshipsatisfaction	male	AM_L
-0.00475657	highfriendshipsatisfaction	male	AM_L
0.00215117	highfriendshipsatisfaction	male	AM_L
0.00281038	highfriendshipsatisfaction	male	AM_L
-0.000290571	highfriendshipsatisfaction	male	AM_L
-0.000918979	highfriendshipsatisfaction	male	AM_L
-0.00164601	highfriendshipsatisfaction	male	AM_L
0.000597624	highfriendshipsatisfaction	male	AM_L
-0.00722123	highfriendshipsatisfaction	male	AM_L
0.00203663	highfriendshipsatisfaction	male	AM_L
-0.00343726	highfriendshipsatisfaction	male	AM_L
-0.00211267	highfriendshipsatisfaction	male	AM_L
-0.00311527	highfriendshipsatisfaction	male	AM_L
-0.000281607	highfriendshipsatisfaction	male	AM_L
0.00165364	highfriendshipsatisfaction	male	AM_L
-0.000212897	highfriendshipsatisfaction	male	AM_L
-0.000848248	highfriendshipsatisfaction	male	AM_L
0.0013632	highfriendshipsatisfaction	male	AM_L
0.00320426	highfriendshipsatisfaction	male	AM_L
-0.00331836	highfriendshipsatisfaction	male	AM_L
0.00359683	highfriendshipsatisfaction	male	AM_L
0.00406205	highfriendshipsatisfaction	male	AM_L
0.000954993	highfriendshipsatisfaction	male	AM_L
-0.000277997	highfriendshipsatisfaction	male	AM_L
-0.00245801	highfriendshipsatisfaction	male	AM_L
-0.00605162	highfriendshipsatisfaction	male	AM_L
-0.00430009	highfriendshipsatisfaction	male	AM_L
-0.00717249	highfriendshipsatisfaction	male	AM_L
-0.00467057	highfriendshipsatisfaction	male	AM_L
7.64237e-05	highfriendshipsatisfaction	male	AM_L
0.000509018	highfriendshipsatisfaction	male	AM_L
-0.00385916	highfriendshipsatisfaction	male	AM_L
0.000470068	highfriendshipsatisfaction	male	AM_L
0.00495503	highfriendshipsatisfaction	male	AM_L
0.00416854	highfriendshipsatisfaction	male	AM_L
-0.00367865	highfriendshipsatisfaction	male	AM_L
0.00297838	highfriendshipsatisfaction	male	AM_L
-0.00640828	highfriendshipsatisfaction	male	AM_L
0.000654478	highfriendshipsatisfaction	male	AM_L
0.00812361	highfriendshipsatisfaction	male	AM_L
-0.0016289	highfriendshipsatisfaction	male	AM_L
0.00758041	highfriendshipsatisfaction	male	AM_L
-0.00483418	highfriendshipsatisfaction	male	AM_L
0.00180133	highfriendshipsatisfaction	male	AM_L
-0.00105485	highfriendshipsatisfaction	male	AM_L
-0.00226217	highfriendshipsatisfaction	male	AM_L
0.00129089	highfriendshipsatisfaction	male	AM_L
-0.000163276	highfriendshipsatisfaction	male	AM_L
-0.00100959	highfriendshipsatisfaction	male	AM_L
0.004627	highfriendshipsatisfaction	male	AM_L
-0.00591507	highfriendshipsatisfaction	male	AM_L
-0.0022666	highfriendshipsatisfaction	male	AM_L
-0.000376805	highfriendshipsatisfaction	male	AM_L
-0.000394809	highfriendshipsatisfaction	male	AM_L
-0.000405872	highfriendshipsatisfaction	male	AM_L
0.000877306	highfriendshipsatisfaction	male	AM_L
0.005228	highfriendshipsatisfaction	male	AM_L
0.00222229	highfriendshipsatisfaction	male	AM_L
0.00164336	highfriendshipsatisfaction	male	AM_L
-0.0038364	highfriendshipsatisfaction	male	AM_L
0.00402584	highfriendshipsatisfaction	male	AM_L
-0.00138764	highfriendshipsatisfaction	male	AM_L
6.3059e-05	highfriendshipsatisfaction	male	AM_L
-0.000621027	highfriendshipsatisfaction	male	AM_L
0.000267603	highfriendshipsatisfaction	male	AM_L
-0.00280799	highfriendshipsatisfaction	male	AM_L
0.00549805	highfriendshipsatisfaction	male	AM_L
-0.00071781	highfriendshipsatisfaction	male	AM_L
0.00492614	highfriendshipsatisfaction	male	AM_L
0.00143668	highfriendshipsatisfaction	male	AM_L
0.00704679	highfriendshipsatisfaction	male	AM_L
0.00874657	highfriendshipsatisfaction	male	AM_L
-0.00181449	highfriendshipsatisfaction	male	AM_L
0.00185029	highfriendshipsatisfaction	male	AM_L
-0.00184928	highfriendshipsatisfaction	male	AM_L
0.00184956	highfriendshipsatisfaction	male	AM_L
0.000632874	highfriendshipsatisfaction	male	AM_L
-0.000635558	highfriendshipsatisfaction	male	AM_L
-0.00455272	highfriendshipsatisfaction	male	AM_L
-0.000586636	highfriendshipsatisfaction	male	AM_L
-0.00185292	highfriendshipsatisfaction	male	AM_L
-0.00569316	highfriendshipsatisfaction	male	AM_L
-0.00722152	highfriendshipsatisfaction	male	AM_L
-0.00188533	highfriendshipsatisfaction	male	AM_L
-0.00366781	highfriendshipsatisfaction	male	AM_L
-4.53187e-05	highfriendshipsatisfaction	male	AM_L
-0.00511263	highfriendshipsatisfaction	male	AM_L
-0.00211089	highfriendshipsatisfaction	male	AM_L
-0.000910152	highfriendshipsatisfaction	male	AM_L
0.00232133	highfriendshipsatisfaction	male	AM_L
0.000596763	highfriendshipsatisfaction	male	AM_L
0.00234708	highfriendshipsatisfaction	male	AM_L
0.00668855	highfriendshipsatisfaction	male	AM_L
0.00830632	highfriendshipsatisfaction	male	AM_L
0.00385588	highfriendshipsatisfaction	male	AM_L
-0.0013178	highfriendshipsatisfaction	male	AM_L
-0.00298492	highfriendshipsatisfaction	male	AM_L
0.00316274	highfriendshipsatisfaction	male	AM_L
0.002876	highfriendshipsatisfaction	male	AM_L
0.000395534	highfriendshipsatisfaction	male	AM_L
0.000364281	highfriendshipsatisfaction	male	AM_L
0.000593289	highfriendshipsatisfaction	male	AM_L
-0.00690125	highfriendshipsatisfaction	male	AM_L
-0.00131512	highfriendshipsatisfaction	male	AM_L
0.000949101	highfriendshipsatisfaction	male	AM_L
0.00508853	highfriendshipsatisfaction	male	AM_L
-0.00852337	highfriendshipsatisfaction	male	AM_L
0.000414781	highfriendshipsatisfaction	male	AM_L
0.00373126	highfriendshipsatisfaction	male	AM_L
0.00192638	highfriendshipsatisfaction	male	AM_L
0.00472111	highfriendshipsatisfaction	male	AM_L
0.0115698	highfriendshipsatisfaction	male	AM_L
0.00371864	highfriendshipsatisfaction	male	AM_L
-0.000698152	highfriendshipsatisfaction	male	AM_L
-0.00184786	highfriendshipsatisfaction	male	AM_L
0.00555792	highfriendshipsatisfaction	male	AM_L
-0.00266959	highfriendshipsatisfaction	male	AM_L
-5.23271e-05	highfriendshipsatisfaction	male	AM_L
-0.000572702	highfriendshipsatisfaction	male	AM_L
-0.00252846	highfriendshipsatisfaction	male	AM_L
-0.00145635	highfriendshipsatisfaction	male	AM_L
-0.00606698	highfriendshipsatisfaction	male	AM_L
-0.000283118	highfriendshipsatisfaction	male	AM_L
0.000465698	highfriendshipsatisfaction	male	AM_L
0.00307768	highfriendshipsatisfaction	male	AM_L
-0.00132951	highfriendshipsatisfaction	male	AM_L
-0.0013825	highfriendshipsatisfaction	male	AM_L
-0.00269949	highfriendshipsatisfaction	male	AM_L
-0.00140027	highfriendshipsatisfaction	male	AM_L
-0.00734578	highfriendshipsatisfaction	male	AM_L
0.000561042	highfriendshipsatisfaction	male	AM_L
-0.00442918	highfriendshipsatisfaction	male	AM_L
-0.000837183	highfriendshipsatisfaction	male	AM_L
-0.0059386	highfriendshipsatisfaction	male	AM_L
0.000449238	highfriendshipsatisfaction	male	AM_L
0.00315412	highfriendshipsatisfaction	male	AM_L
0.00408231	highfriendshipsatisfaction	male	AM_L
-0.00624812	highfriendshipsatisfaction	male	AM_L
0.00205274	highfriendshipsatisfaction	male	AM_L
-0.00324566	highfriendshipsatisfaction	male	AM_L
0.00721583	highfriendshipsatisfaction	male	AM_L
0.00167168	highfriendshipsatisfaction	male	AM_L
-0.00353921	highfriendshipsatisfaction	male	AM_L
0.00127529	highfriendshipsatisfaction	male	AM_L
-0.00160324	highfriendshipsatisfaction	male	AM_L
-0.000166484	highfriendshipsatisfaction	male	AM_L
-0.000325096	highfriendshipsatisfaction	male	AM_L
-0.0034639	highfriendshipsatisfaction	male	AM_L
0.000164975	highfriendshipsatisfaction	male	AM_L
-0.00222989	highfriendshipsatisfaction	male	AM_L
-0.00715294	highfriendshipsatisfaction	male	AM_L
0.00289819	highfriendshipsatisfaction	male	AM_L
-0.00457349	highfriendshipsatisfaction	male	AM_L
0.00277083	highfriendshipsatisfaction	male	AM_L
0.00019856	highfriendshipsatisfaction	male	AM_L
0.005592	highfriendshipsatisfaction	male	AM_L
0.000711128	highfriendshipsatisfaction	male	AM_L
0.00379736	highfriendshipsatisfaction	male	AM_L
0.00297997	highfriendshipsatisfaction	male	AM_L
-0.00271175	highfriendshipsatisfaction	male	AM_L
0.00507521	highfriendshipsatisfaction	male	AM_L
0.00378254	highfriendshipsatisfaction	male	AM_L
0.00863083	highfriendshipsatisfaction	male	AM_L
-0.00456047	highfriendshipsatisfaction	male	AM_L
0.0026384	highfriendshipsatisfaction	male	AM_L
-0.00841561	highfriendshipsatisfaction	male	AM_L
0.0028908	highfriendshipsatisfaction	male	AM_L
-0.0067633	highfriendshipsatisfaction	male	AM_L
-0.00137367	highfriendshipsatisfaction	male	AM_L
-0.0016941	highfriendshipsatisfaction	male	AM_L
-0.0097296	highfriendshipsatisfaction	male	AM_L
-0.00457273	highfriendshipsatisfaction	male	AM_L
-0.00320582	highfriendshipsatisfaction	male	AM_L
0.00918209	highfriendshipsatisfaction	male	AM_L
-0.000175846	highfriendshipsatisfaction	male	AM_L
0.00718441	highfriendshipsatisfaction	male	AM_L
-0.00147749	highfriendshipsatisfaction	male	AM_L
0.001451	highfriendshipsatisfaction	male	AM_L
0.00183634	highfriendshipsatisfaction	male	AM_L
0.00179633	highfriendshipsatisfaction	male	AM_L
-0.00262895	highfriendshipsatisfaction	male	AM_L
-0.0050231	highfriendshipsatisfaction	male	AM_L
-0.000950423	highfriendshipsatisfaction	male	AM_L
0.0023006	highfriendshipsatisfaction	male	AM_L
-0.00515599	highfriendshipsatisfaction	male	AM_L
-0.00377832	highfriendshipsatisfaction	male	AM_L
-0.00622712	highfriendshipsatisfaction	male	AM_L
0.00121327	highfriendshipsatisfaction	male	AM_L
-0.00789154	highfriendshipsatisfaction	male	AM_L
-0.00167348	highfriendshipsatisfaction	male	AM_L
0.00379567	highfriendshipsatisfaction	male	AM_L
0.00244201	highfriendshipsatisfaction	male	AM_L
0.00284081	highfriendshipsatisfaction	male	AM_L
-0.00152115	highfriendshipsatisfaction	male	AM_L
-0.00227117	highfriendshipsatisfaction	male	AM_L
0.00255458	highfriendshipsatisfaction	male	AM_L
0.00370901	highfriendshipsatisfaction	male	AM_L
0.00327058	highfriendshipsatisfaction	male	AM_L
0.00277847	highfriendshipsatisfaction	male	AM_L
-0.00354914	highfriendshipsatisfaction	male	AM_L
-0.000794023	highfriendshipsatisfaction	male	AM_L
-0.00040429	highfriendshipsatisfaction	male	AM_L
0.00495515	highfriendshipsatisfaction	male	AM_L
-0.00104107	highfriendshipsatisfaction	male	AM_L
-0.00321954	highfriendshipsatisfaction	male	AM_L
-0.00195801	highfriendshipsatisfaction	male	AM_L
-0.00013605	highfriendshipsatisfaction	male	AM_L
-0.00391808	highfriendshipsatisfaction	male	AM_L
-0.00102692	highfriendshipsatisfaction	male	AM_L
-5.32465e-05	highfriendshipsatisfaction	male	AM_L
0.00317552	highfriendshipsatisfaction	male	AM_L
0.00246572	highfriendshipsatisfaction	male	AM_L
-0.00129511	highfriendshipsatisfaction	male	AM_L
0.00550123	highfriendshipsatisfaction	male	AM_L
-0.000807284	highfriendshipsatisfaction	male	AM_L
0.00677209	highfriendshipsatisfaction	male	AM_L
0.000454161	highfriendshipsatisfaction	male	AM_L
-0.00203474	highfriendshipsatisfaction	male	AM_L
-0.00396533	highfriendshipsatisfaction	male	AM_L
-0.00564666	highfriendshipsatisfaction	male	AM_L
-0.00176445	highfriendshipsatisfaction	male	AM_L
0.000419466	highfriendshipsatisfaction	male	AM_L
0.00229619	highfriendshipsatisfaction	male	AM_L
-0.00541524	highfriendshipsatisfaction	male	AM_L
-2.90762e-06	highfriendshipsatisfaction	male	AM_L
-0.0023421	highfriendshipsatisfaction	male	AM_L
-0.00258162	highfriendshipsatisfaction	male	AM_L
-0.00100256	highfriendshipsatisfaction	male	AM_L
0.00172657	highfriendshipsatisfaction	male	AM_L
-0.00298643	highfriendshipsatisfaction	male	AM_L
0.00229298	highfriendshipsatisfaction	male	AM_L
0.00314186	highfriendshipsatisfaction	male	AM_L
0.00405256	highfriendshipsatisfaction	male	AM_L
0.00559008	highfriendshipsatisfaction	male	AM_L
-0.00608264	highfriendshipsatisfaction	male	AM_L
-0.000810868	highfriendshipsatisfaction	male	AM_L
-0.00558865	highfriendshipsatisfaction	male	AM_L
-0.00851202	highfriendshipsatisfaction	male	AM_L
-0.00488117	highfriendshipsatisfaction	male	AM_L
-0.0085516	highfriendshipsatisfaction	male	AM_L
-0.00380979	highfriendshipsatisfaction	male	AM_L
-0.00492555	highfriendshipsatisfaction	male	AM_L
-0.000802592	highfriendshipsatisfaction	male	AM_L
-0.00212314	highfriendshipsatisfaction	male	AM_L
-0.000249251	highfriendshipsatisfaction	male	AM_L
0.0013783	highfriendshipsatisfaction	male	AM_L
0.00159754	highfriendshipsatisfaction	male	AM_L
0.0035442	highfriendshipsatisfaction	male	AM_L
0.00620121	highfriendshipsatisfaction	male	AM_L
0.00513135	highfriendshipsatisfaction	male	AM_L
0.00316334	highfriendshipsatisfaction	male	AM_L
0.00472953	highfriendshipsatisfaction	male	AM_L
0.00666766	highfriendshipsatisfaction	male	AM_L
0.00185297	highfriendshipsatisfaction	male	AM_L
0.00196583	highfriendshipsatisfaction	male	AM_L
0.00175489	highfriendshipsatisfaction	male	AM_L
0.00286954	highfriendshipsatisfaction	male	AM_L
-0.00400683	highfriendshipsatisfaction	male	AM_L
0.000450237	highfriendshipsatisfaction	male	AM_L
-0.0061564	highfriendshipsatisfaction	male	AM_L
-0.000429661	highfriendshipsatisfaction	male	AM_L
-0.000377254	highfriendshipsatisfaction	male	AM_L
-0.000972111	highfriendshipsatisfaction	male	AM_L
0.000365446	highfriendshipsatisfaction	male	AM_L
-0.00227212	highfriendshipsatisfaction	male	AM_L
0.00126186	highfriendshipsatisfaction	male	AM_L
0.000692298	highfriendshipsatisfaction	male	AM_L
-0.00399305	highfriendshipsatisfaction	male	AM_L
0.00144398	highfriendshipsatisfaction	male	AM_L
0.00668381	highfriendshipsatisfaction	male	AM_L
0.00536451	highfriendshipsatisfaction	male	AM_L
0.00127367	highfriendshipsatisfaction	male	AM_L
0.00237965	highfriendshipsatisfaction	male	AM_L
-0.00381032	highfriendshipsatisfaction	male	AM_L
-0.0068829	highfriendshipsatisfaction	male	AM_L
-7.68177e-05	highfriendshipsatisfaction	male	AM_L
-0.00452526	highfriendshipsatisfaction	male	AM_L
-0.000426911	highfriendshipsatisfaction	male	AM_L
-0.00532055	highfriendshipsatisfaction	male	AM_L
0.00113631	highfriendshipsatisfaction	male	AM_L
0.00116725	highfriendshipsatisfaction	male	AM_L
-0.00561534	highfriendshipsatisfaction	male	AM_L
-0.00562799	highfriendshipsatisfaction	male	AM_L
-0.00176646	highfriendshipsatisfaction	male	AM_L
-0.00244987	highfriendshipsatisfaction	male	AM_L
0.000669495	highfriendshipsatisfaction	male	AM_L
-0.00592934	highfriendshipsatisfaction	male	AM_L
-0.00778758	highfriendshipsatisfaction	male	AM_L
-0.000877285	highfriendshipsatisfaction	male	AM_L
-0.00518406	highfriendshipsatisfaction	male	AM_L
0.00304728	highfriendshipsatisfaction	male	AM_L
-0.00564408	highfriendshipsatisfaction	male	AM_L
-0.00509416	highfriendshipsatisfaction	male	AM_L
-0.00839203	highfriendshipsatisfaction	male	AM_L
-0.00403963	highfriendshipsatisfaction	male	AM_L
-0.000582285	highfriendshipsatisfaction	male	AM_L
-0.00340362	highfriendshipsatisfaction	male	AM_L
-0.000174502	highfriendshipsatisfaction	male	AM_L
-0.00603988	highfriendshipsatisfaction	male	AM_L
0.000543827	highfriendshipsatisfaction	male	AM_L
0.00285074	highfriendshipsatisfaction	male	AM_L
0.000567256	highfriendshipsatisfaction	male	AM_L
-0.00634753	highfriendshipsatisfaction	male	AM_L
-0.00148525	highfriendshipsatisfaction	male	AM_L
-0.0088536	highfriendshipsatisfaction	male	AM_L
0.000672729	highfriendshipsatisfaction	male	AM_L
-0.00503088	highfriendshipsatisfaction	male	AM_L
-0.00615612	highfriendshipsatisfaction	male	AM_L
-0.00320525	highfriendshipsatisfaction	male	AM_L
-0.00327883	highfriendshipsatisfaction	male	AM_L
-0.00249442	highfriendshipsatisfaction	male	AM_L
-0.000659771	highfriendshipsatisfaction	male	AM_L
0.0016633	highfriendshipsatisfaction	male	AM_L
-0.00712842	highfriendshipsatisfaction	male	AM_L
-0.000716723	highfriendshipsatisfaction	male	AM_L
-0.0027909	highfriendshipsatisfaction	male	AM_L
-7.52527e-05	highfriendshipsatisfaction	male	AM_L
-0.00105646	highfriendshipsatisfaction	male	AM_L
-0.000976842	highfriendshipsatisfaction	male	AM_L
0.000902307	highfriendshipsatisfaction	male	AM_L
-0.00835438	highfriendshipsatisfaction	male	AM_L
0.00276117	highfriendshipsatisfaction	male	AM_L
-0.00099665	highfriendshipsatisfaction	male	AM_L
0.00140921	highfriendshipsatisfaction	male	AM_L
0.00220247	highfriendshipsatisfaction	male	AM_L
0.0018042	highfriendshipsatisfaction	male	AM_L
0.00157349	highfriendshipsatisfaction	male	AM_L
0.000895144	highfriendshipsatisfaction	male	AM_L
-0.00474954	highfriendshipsatisfaction	male	AM_L
0.00116389	highfriendshipsatisfaction	male	AM_L
0.00384931	highfriendshipsatisfaction	male	AM_L
-0.00181719	highfriendshipsatisfaction	male	AM_L
0.00108737	highfriendshipsatisfaction	male	AM_L
0.00435519	highfriendshipsatisfaction	male	AM_L
0.000193993	highfriendshipsatisfaction	male	AM_L
-0.00560818	highfriendshipsatisfaction	male	AM_L
-0.00148243	highfriendshipsatisfaction	male	AM_L
-0.00585549	highfriendshipsatisfaction	male	AM_L
-0.00164474	highfriendshipsatisfaction	male	AM_L
1.42094e-05	highfriendshipsatisfaction	male	AM_L
-0.00190543	highfriendshipsatisfaction	male	AM_L
-0.00258522	highfriendshipsatisfaction	male	AM_L
0.00281542	highfriendshipsatisfaction	male	AM_L
-0.00269599	highfriendshipsatisfaction	male	AM_L
-0.0118861	highfriendshipsatisfaction	male	AM_L
-0.00462527	highfriendshipsatisfaction	male	AM_L
-0.00442718	highfriendshipsatisfaction	male	AM_L
-0.00933757	highfriendshipsatisfaction	male	AM_L
-0.000437977	highfriendshipsatisfaction	male	AM_L
-0.00789717	highfriendshipsatisfaction	male	AM_L
-0.000554817	highfriendshipsatisfaction	male	AM_L
0.000735495	highfriendshipsatisfaction	male	AM_L
-0.00364776	highfriendshipsatisfaction	male	AM_L
-0.00152596	highfriendshipsatisfaction	male	AM_L
-0.00567516	highfriendshipsatisfaction	male	AM_L
0.000986254	highfriendshipsatisfaction	male	AM_L
0.00673075	highfriendshipsatisfaction	male	AM_L
0.00646654	highfriendshipsatisfaction	male	AM_L
0.000898091	highfriendshipsatisfaction	male	AM_L
-0.000471202	highfriendshipsatisfaction	male	AM_L
-0.0093552	highfriendshipsatisfaction	male	AM_L
-0.00966465	highfriendshipsatisfaction	male	AM_L
-0.00185082	highfriendshipsatisfaction	male	AM_L
-0.00584123	highfriendshipsatisfaction	male	AM_L
0.000499007	highfriendshipsatisfaction	male	AM_L
-0.00104948	highfriendshipsatisfaction	male	AM_L
-0.0119682	highfriendshipsatisfaction	male	AM_L
-0.00361808	highfriendshipsatisfaction	male	AM_L
-0.0118127	highfriendshipsatisfaction	male	AM_L
-0.00476096	highfriendshipsatisfaction	male	AM_L
-0.00623034	highfriendshipsatisfaction	male	AM_L
-0.00221537	highfriendshipsatisfaction	male	AM_L
0.00326148	highfriendshipsatisfaction	male	AM_L
-0.00453733	highfriendshipsatisfaction	male	AM_L
0.00190762	highfriendshipsatisfaction	male	AM_L
-0.00424875	highfriendshipsatisfaction	male	AM_L
-0.00768325	highfriendshipsatisfaction	male	AM_L
-0.00198911	highfriendshipsatisfaction	male	AM_L
-0.000453015	highfriendshipsatisfaction	male	AM_L
-0.00033473	highfriendshipsatisfaction	male	AM_L
0.000793307	highfriendshipsatisfaction	male	AM_L
-0.00528511	highfriendshipsatisfaction	male	AM_L
-0.000143863	highfriendshipsatisfaction	male	AM_L
-0.00182586	highfriendshipsatisfaction	male	AM_L
-0.00455656	highfriendshipsatisfaction	male	AM_L
-0.00198263	highfriendshipsatisfaction	male	AM_L
-0.00530492	highfriendshipsatisfaction	male	AM_L
0.0016819	highfriendshipsatisfaction	male	AM_L
-0.00746165	highfriendshipsatisfaction	male	AM_L
0.00116715	highfriendshipsatisfaction	male	AM_L
0.00531436	highfriendshipsatisfaction	male	AM_L
-0.00452744	highfriendshipsatisfaction	male	AM_L
0.000576259	highfriendshipsatisfaction	male	AM_L
-0.000224152	highfriendshipsatisfaction	male	AM_L
-0.00361141	highfriendshipsatisfaction	male	AM_L
0.00445802	highfriendshipsatisfaction	male	AM_L
0.00502366	highfriendshipsatisfaction	male	AM_L
-0.00220482	highfriendshipsatisfaction	male	AM_L
0.00817006	highfriendshipsatisfaction	male	AM_L
-0.00340249	highfriendshipsatisfaction	male	AM_L
-0.00085347	highfriendshipsatisfaction	male	AM_L
0.00130918	highfriendshipsatisfaction	male	AM_L
-0.00439341	highfriendshipsatisfaction	male	AM_L
0.000325466	highfriendshipsatisfaction	male	AM_L
-0.00116672	highfriendshipsatisfaction	male	AM_L
-0.00595295	highfriendshipsatisfaction	male	AM_L
-0.00132357	highfriendshipsatisfaction	male	AM_L
-0.00354829	highfriendshipsatisfaction	male	AM_L
-0.00347754	highfriendshipsatisfaction	male	AM_L
-0.0101089	highfriendshipsatisfaction	male	AM_L
0.000612671	highfriendshipsatisfaction	male	AM_L
-0.00589115	highfriendshipsatisfaction	male	AM_L
0.0031843	highfriendshipsatisfaction	male	AM_L
0.000122284	highfriendshipsatisfaction	male	AM_L
0.00884495	highfriendshipsatisfaction	male	AM_L
0.000805345	highfriendshipsatisfaction	male	AM_L
-0.00853864	highfriendshipsatisfaction	male	AM_L
0.00292801	highfriendshipsatisfaction	male	AM_L
-0.00664121	highfriendshipsatisfaction	male	AM_L
0.0025977	highfriendshipsatisfaction	male	AM_L
-0.000178608	highfriendshipsatisfaction	male	AM_L
0.00225666	highfriendshipsatisfaction	male	AM_L
-0.000934751	highfriendshipsatisfaction	male	AM_L
-0.00186983	highfriendshipsatisfaction	male	AM_L
-0.0012496	highfriendshipsatisfaction	male	AM_L
-0.00452862	highfriendshipsatisfaction	male	AM_L
-0.00315585	highfriendshipsatisfaction	male	AM_L
-0.00240317	highfriendshipsatisfaction	male	AM_L
0.000583167	highfriendshipsatisfaction	male	AM_L
-0.00203607	highfriendshipsatisfaction	male	AM_L
0.00254391	highfriendshipsatisfaction	male	AM_L
-0.00105706	highfriendshipsatisfaction	male	AM_L
0.0014631	highfriendshipsatisfaction	male	AM_L
-0.00588577	highfriendshipsatisfaction	male	AM_L
0.000623787	highfriendshipsatisfaction	male	AM_L
0.000914601	highfriendshipsatisfaction	male	AM_L
-0.000692164	highfriendshipsatisfaction	male	AM_L
0.00313883	highfriendshipsatisfaction	male	AM_L
0.00213645	highfriendshipsatisfaction	male	AM_L
0.0014208	highfriendshipsatisfaction	male	AM_L
0.00292589	highfriendshipsatisfaction	male	AM_L
-0.00273028	highfriendshipsatisfaction	male	AM_L
-0.0028021	highfriendshipsatisfaction	male	AM_L
-0.00778342	highfriendshipsatisfaction	male	AM_L
0.00351392	highfriendshipsatisfaction	male	AM_L
-0.000110361	highfriendshipsatisfaction	male	AM_L
0.00422522	highfriendshipsatisfaction	male	AM_L
-0.00754577	highfriendshipsatisfaction	male	AM_L
-0.00644191	highfriendshipsatisfaction	male	AM_L
-0.000671304	highfriendshipsatisfaction	male	AM_L
0.00532765	highfriendshipsatisfaction	male	AM_L
-0.00366184	highfriendshipsatisfaction	male	AM_L
-0.0105099	highfriendshipsatisfaction	male	AM_L
0.00452556	highfriendshipsatisfaction	male	AM_L
-0.00451974	highfriendshipsatisfaction	male	AM_L
-0.00108742	highfriendshipsatisfaction	male	AM_L
-0.00126591	highfriendshipsatisfaction	male	AM_L
-0.0016026	highfriendshipsatisfaction	male	AM_L
-0.00392085	highfriendshipsatisfaction	male	AM_L
0.00367276	highfriendshipsatisfaction	male	AM_L
-0.0104946	highfriendshipsatisfaction	male	AM_L
-0.0136968	highfriendshipsatisfaction	male	AM_L
0.00263122	highfriendshipsatisfaction	male	AM_L
-0.000322807	highfriendshipsatisfaction	male	AM_L
-0.00446814	highfriendshipsatisfaction	male	AM_L
-0.0139625	highfriendshipsatisfaction	male	AM_L
-0.00119843	highfriendshipsatisfaction	male	AM_L
-0.00511977	highfriendshipsatisfaction	male	AM_L
-0.00107553	highfriendshipsatisfaction	male	AM_L
-0.00269552	highfriendshipsatisfaction	male	AM_L
6.51884e-05	highfriendshipsatisfaction	male	AM_L
-0.00273464	highfriendshipsatisfaction	male	AM_L
-0.00573532	highfriendshipsatisfaction	male	AM_L
-0.00466938	highfriendshipsatisfaction	male	AM_L
-0.00440793	highfriendshipsatisfaction	male	AM_L
-0.00363606	highfriendshipsatisfaction	male	AM_L
-0.000514516	highfriendshipsatisfaction	male	AM_L
-0.00970187	highfriendshipsatisfaction	male	AM_L
0.00306548	highfriendshipsatisfaction	male	AM_L
-0.00847535	highfriendshipsatisfaction	male	AM_L
-0.0086187	highfriendshipsatisfaction	male	AM_L
-0.00559838	highfriendshipsatisfaction	male	AM_L
-0.00454689	highfriendshipsatisfaction	male	AM_L
-0.000614971	highfriendshipsatisfaction	male	AM_L
-0.00964602	highfriendshipsatisfaction	male	AM_L
-0.00504989	highfriendshipsatisfaction	male	AM_L
0.00106535	highfriendshipsatisfaction	male	AM_L
-0.00131243	highfriendshipsatisfaction	male	AM_L
0.000366164	highfriendshipsatisfaction	male	AM_L
0.000399461	highfriendshipsatisfaction	male	AM_L
-0.000343251	highfriendshipsatisfaction	male	AM_L
-0.00638589	highfriendshipsatisfaction	male	AM_L
-0.00210105	highfriendshipsatisfaction	male	AM_L
-0.000887036	highfriendshipsatisfaction	male	AM_L
-0.00382046	highfriendshipsatisfaction	male	AM_L
0.00185648	highfriendshipsatisfaction	male	AM_L
-0.00251115	highfriendshipsatisfaction	male	AM_L
0.000485081	highfriendshipsatisfaction	male	AM_L
-0.00275463	highfriendshipsatisfaction	male	AM_L
0.00253535	highfriendshipsatisfaction	male	AM_L
0.000378233	highfriendshipsatisfaction	male	AM_L
0.00146293	highfriendshipsatisfaction	male	AM_L
-0.00532404	highfriendshipsatisfaction	male	AM_L
0.000127653	highfriendshipsatisfaction	male	AM_L
-0.00229955	highfriendshipsatisfaction	male	AM_L
-0.00467047	highfriendshipsatisfaction	male	AM_L
-0.00413098	highfriendshipsatisfaction	male	AM_L
-0.00298503	highfriendshipsatisfaction	male	AM_L
-0.00338568	highfriendshipsatisfaction	male	AM_L
-0.000524074	highfriendshipsatisfaction	male	AM_L
-0.00851074	highfriendshipsatisfaction	male	AM_L
-0.00472284	highfriendshipsatisfaction	male	AM_L
-0.00196372	highfriendshipsatisfaction	male	AM_L
-0.00594329	highfriendshipsatisfaction	male	AM_L
-0.00111278	highfriendshipsatisfaction	male	AM_L
-0.00526509	highfriendshipsatisfaction	male	AM_L
-0.00452654	highfriendshipsatisfaction	male	AM_L
-0.00977316	highfriendshipsatisfaction	male	AM_L
1.69213e-05	highfriendshipsatisfaction	male	AM_L
-0.00118001	highfriendshipsatisfaction	male	AM_L
0.000457104	highfriendshipsatisfaction	male	AM_L
-0.00390616	highfriendshipsatisfaction	male	AM_L
-0.00214487	highfriendshipsatisfaction	male	AM_L
-0.00519164	highfriendshipsatisfaction	male	AM_L
-0.00423773	highfriendshipsatisfaction	male	AM_L
-0.00811518	highfriendshipsatisfaction	male	AM_L
-0.000797556	highfriendshipsatisfaction	male	AM_L
-0.0103597	highfriendshipsatisfaction	male	AM_L
-0.00554833	highfriendshipsatisfaction	male	AM_L
0.00539519	highfriendshipsatisfaction	male	AM_L
0.00191078	highfriendshipsatisfaction	male	AM_L
-0.00229454	highfriendshipsatisfaction	male	AM_L
0.00228508	highfriendshipsatisfaction	male	AM_L
-0.00419568	highfriendshipsatisfaction	male	AM_L
3.64007e-05	highfriendshipsatisfaction	male	AM_L
-0.00171323	highfriendshipsatisfaction	male	AM_L
-0.00204641	highfriendshipsatisfaction	male	AM_L
-0.00338367	highfriendshipsatisfaction	male	AM_L
0.00277246	highfriendshipsatisfaction	male	AM_L
0.00100214	highfriendshipsatisfaction	male	AM_L
-0.00193347	highfriendshipsatisfaction	male	AM_L
-0.00181331	highfriendshipsatisfaction	male	AM_L
-0.0034881	highfriendshipsatisfaction	male	AM_L
-0.00236082	highfriendshipsatisfaction	male	AM_L
-0.0102079	highfriendshipsatisfaction	male	AM_L
-0.0030079	highfriendshipsatisfaction	male	AM_L
-0.00271637	highfriendshipsatisfaction	male	AM_L
-0.00370444	highfriendshipsatisfaction	male	AM_L
-2.51561e-05	highfriendshipsatisfaction	male	AM_L
-0.00397586	highfriendshipsatisfaction	male	AM_L
-0.00908303	highfriendshipsatisfaction	male	AM_L
-0.00399304	highfriendshipsatisfaction	male	AM_L
-0.00581093	highfriendshipsatisfaction	male	AM_L
-0.00146955	highfriendshipsatisfaction	male	AM_L
-1.6488e-05	highfriendshipsatisfaction	male	AM_L
-0.00308326	highfriendshipsatisfaction	male	AM_L
-0.00671298	highfriendshipsatisfaction	male	AM_L
-0.000218303	highfriendshipsatisfaction	male	AM_L
-0.00586354	highfriendshipsatisfaction	male	AM_L
-0.00131673	highfriendshipsatisfaction	male	AM_L
-0.00461478	highfriendshipsatisfaction	male	AM_L
-0.00311109	highfriendshipsatisfaction	male	AM_L
-0.000557793	highfriendshipsatisfaction	male	AM_L
-0.00381959	highfriendshipsatisfaction	male	AM_L
0.00216821	highfriendshipsatisfaction	male	AM_L
-0.000536457	highfriendshipsatisfaction	male	AM_L
0.00301417	highfriendshipsatisfaction	male	AM_L
-0.00620782	highfriendshipsatisfaction	male	AM_L
0.000388936	highfriendshipsatisfaction	male	AM_L
-0.00385656	highfriendshipsatisfaction	male	AM_L
0.00456065	highfriendshipsatisfaction	male	AM_L
-0.011226	highfriendshipsatisfaction	male	AM_L
-0.000285036	highfriendshipsatisfaction	male	AM_L
-0.0030216	highfriendshipsatisfaction	male	AM_L
0.00182382	highfriendshipsatisfaction	male	AM_L
-0.000436511	highfriendshipsatisfaction	male	AM_L
0.00491244	highfriendshipsatisfaction	male	AM_L
0.00383811	highfriendshipsatisfaction	male	AM_L
0.0026862	highfriendshipsatisfaction	male	AM_L
-0.00160448	highfriendshipsatisfaction	male	AM_L
6.61956e-06	highfriendshipsatisfaction	male	AM_L
-0.00855123	highfriendshipsatisfaction	male	AM_L
-0.0044937	highfriendshipsatisfaction	male	AM_L
-0.00220753	highfriendshipsatisfaction	male	AM_L
-0.00350211	highfriendshipsatisfaction	male	AM_L
-0.00207505	highfriendshipsatisfaction	male	AM_L
-0.0063426	highfriendshipsatisfaction	male	AM_L
0.00191984	highfriendshipsatisfaction	male	AM_L
-0.00951526	highfriendshipsatisfaction	male	AM_L
-0.0024953	highfriendshipsatisfaction	male	AM_L
-0.00740114	highfriendshipsatisfaction	male	AM_L
-0.00316181	highfriendshipsatisfaction	male	AM_L
-0.00184623	highfriendshipsatisfaction	male	AM_L
0.00110487	highfriendshipsatisfaction	male	AM_L
-0.00357996	highfriendshipsatisfaction	male	AM_L
-0.00341174	highfriendshipsatisfaction	male	AM_L
-0.00209678	highfriendshipsatisfaction	male	AM_L
-0.00345872	highfriendshipsatisfaction	male	AM_L
-0.00616316	highfriendshipsatisfaction	male	AM_L
-0.00223968	highfriendshipsatisfaction	male	AM_L
-0.00465904	highfriendshipsatisfaction	male	AM_L
-0.00382613	highfriendshipsatisfaction	male	AM_L
0.000469881	highfriendshipsatisfaction	male	AM_L
0.00424411	highfriendshipsatisfaction	male	AM_L
-0.0106584	highfriendshipsatisfaction	male	AM_L
-0.00599772	highfriendshipsatisfaction	male	AM_L
-0.00453446	highfriendshipsatisfaction	male	AM_L
0.00494883	highfriendshipsatisfaction	male	AM_L
-0.00265377	highfriendshipsatisfaction	male	AM_L
0.0043665	highfriendshipsatisfaction	male	AM_L
-0.00206823	highfriendshipsatisfaction	male	AM_L
0.00328357	highfriendshipsatisfaction	male	AM_L
-0.00136001	highfriendshipsatisfaction	male	AM_L
0.00136148	highfriendshipsatisfaction	male	AM_L
[truncated: 278,001+ more rows]

## Sheet: social_brain_volumes_10k
Participant_ID	aMCC	dmPFC	FP	AI_L	AM_L	Cereb_L	FG_L	HC_L	IFG_L	SMG_L	MTG_L	MTV5_L	NAC_L	pSTS_L	SMA_L	TP_L	TPJ_L	PCC	pMCC	Prec	rACC	AI_R	AM_R	Cereb_R	FG_R	HC_R	IFG_R	SMG_R	MTG_R	MTV5_R	NAC_R	pSTS_R	SMA_R	TP_R	TPJ_R	vmPFC
b'1000433'	505.279	371.244	473.965	589.944	846.689	673.041	596.219	789.742	590.314	457.608	609.477	654.389	692.635	575.938	469.262	677.17	497.924	631.242	678.011	588.098	608.815	670.569	844.065	640.259	676.754	784.429	466.519	458.8	486.189	590.292	698.281	497.492	475.411	629.061	591.651	579.444
b'1000468'	479.749	300.031	294.661	486.259	650.873	543.235	524.318	644.504	430.736	371.845	343.331	379.764	250.872	271.062	486.564	585.81	297.233	521.535	469.119	472.397	380.595	437.317	648.18	410.291	577.103	646.851	415.691	326.708	296.887	197.308	270.983	425.725	358.598	489.101	235.998	376.803
b'1000504'	659.639	510.173	454.747	686.269	821.876	705.381	614.992	795.564	611.501	381.495	492.235	424.857	591.349	483.597	496.521	623.964	570.058	660.222	582.257	635.277	689.578	658.084	865.892	650.897	733.46	775.263	638.382	449.449	477.725	575.649	650.147	669.107	494.409	604.535	538.573	610.4
b'1001054'	347.032	294.74	222.833	419.081	795.779	700.564	514.341	689.147	486.454	340.137	415.24	467.719	332.272	287.576	416.765	572.682	349.722	535.828	555.668	345.336	394.441	548.945	821.773	670.157	542.008	692.343	399.279	340.438	420.334	423.652	528.676	516.685	313.171	474.299	423.308	389.216
b'1001584'	489.546	365.489	385.158	597.183	809.625	617.762	570.115	778.39	480.51	334.086	392.763	439.45	480.868	534.64	446.628	542.722	519.16	674.037	581.852	604.879	571.592	578.913	832.963	638.796	605.096	673.563	418.32	387.501	448.221	307.621	567.622	547.112	446.557	470.476	460.295	447.081
b'1001619'	524.282	473.963	537.783	620.897	750.582	670.91	552.641	784.847	492.174	546.236	517.114	534.776	525.09	619.227	669.807	598.68	578.455	648.639	548.652	569.951	601.285	576.649	833.472	555.197	656.568	682.746	558.031	467.708	503.074	523.71	669.936	660.853	506.007	599.648	526.065	551.856
b'1002285'	496.797	364.747	314.131	533.45	814.446	699.689	524.185	754.725	436.028	369.666	519.769	494.366	642.371	453.679	517.501	616.222	426.48	569.449	621.382	508.558	584.32	617.829	753.222	663.704	609.649	667.365	528.826	498.761	460.982	363.606	641.756	526.347	508.66	534.263	508.881	512.349
b'1002894'	391.032	398.646	360.002	546.573	595.712	589.351	569.193	689.178	531.255	355.911	394.995	476.774	494.754	367.136	442.954	563.208	342.955	551.007	436.376	444.387	468.292	478.856	653.508	558.127	590.292	683.011	397.178	352.097	388.662	471.669	532.067	420.943	368.908	549.626	407.582	489.614
b'1003781'	485.231	377.006	333.179	558.073	836.31	596.267	651.482	775.504	554.429	407.667	549.798	468.155	700.214	516.604	598.812	615.561	485.665	630.503	666.053	718.734	516.785	585.397	823.802	548.701	800.617	680.585	509.878	486.47	575.053	604.282	761.857	546.568	455.876	621.819	727.342	610.3
b'1004497'	464.035	437.484	365.166	650.05	812.714	710.661	550.281	762.609	550.23	550.952	406.57	479.357	670.957	637.263	599.97	647.546	606.103	659.021	517.767	582.381	615.593	571.346	837.954	673.584	644.009	717.476	547.764	610.139	471.318	587.413	726.272	667.891	481.961	579.52	613.067	488.099
b'1004618'	561.854	487.689	573.823	620.947	833.127	678.524	592.052	785.685	516.252	398.882	450.946	595.266	652.859	654.612	552.11	493.336	480.178	642.102	559.397	636.286	615.026	657.731	831.545	651.669	700.828	711.075	522.472	545.163	479.229	572.202	740.792	603.322	568.106	615.677	607.269	587.79
b'1004643'	545.948	368.013	503.867	563.966	839.877	671.026	522.507	760.243	491.573	411.762	414.919	479.322	576.692	421.56	487.369	582.88	421.926	577.131	610.3	612.31	558.987	595.737	829.327	677.579	627.313	713.731	568.001	481.433	466.797	682.844	610.534	486.457	416.779	606.254	433.32	459.814
b'1004782'	563.493	508.804	352.037	530.406	764.364	575.169	627.571	690.638	404.217	428.015	427.021	530.79	362.79	386.272	520.135	523.383	283.316	597.928	616.444	554.452	473.255	564.745	793.261	631.046	611.721	648.157	326.664	514.038	390.385	514.661	561.793	457.818	416.831	473.039	480.688	410.022
b'1005310'	470.617	455.005	466.415	498.815	404.381	461.172	488.813	485.134	412.539	406.523	324.289	367.332	390.341	464.037	331.556	459.959	300.086	506.828	580.743	569.243	462.506	553.418	689.573	416.69	544.42	531.269	370.176	455.598	522.241	351.306	455.896	435.039	350.745	508.996	409.21	601.45
b'1005326'	522.306	450.755	390.847	578.374	769.326	545.824	555.928	677.113	442.08	530.135	505.421	559.089	500.575	446.798	513.926	557.803	505.174	600.972	564.971	646.206	575.718	561.07	799.055	503.039	603.825	663.686	465.761	322.975	465.872	638.316	637.118	618.131	565.129	515.711	555.767	500.506
b'1005446'	630.545	477.548	488.531	706.848	823.47	704.236	690.067	817.561	518.559	457.311	507.607	604.43	657.072	643.011	577.224	638.586	458.579	692.64	680.891	544.062	601.337	599.107	867.399	692.69	763.305	719.055	654.623	551.679	454.901	586.189	742.414	649.312	637.341	553.526	719.926	615.21
b'1006436'	684.19	517.204	431.714	634.994	883.458	679.165	617.495	823.602	499.904	492.879	496.385	496.193	762.392	676.012	577.127	666.425	521.429	725.523	649.422	678.743	511.226	649.789	901.165	673.989	713.473	782.367	686.677	521.438	596.443	770.055	766.532	700.024	627.791	593.043	625.259	627.659
b'1006762'	586.017	484.014	480.031	634.729	814.077	687.623	524.419	763.939	287.647	418.486	474.003	504.764	700.949	516.82	452.281	566.048	457.05	668.17	642.753	483.377	640.7	604.384	841.564	630.121	502.552	661.508	520.712	484.201	511.139	617.882	746.742	564.55	567.862	502.862	396.727	546.354
b'1006974'	469.793	404.493	433.852	558.783	310.025	83.0098	628.964	625.667	505.835	596.276	542.708	569.773	92.6112	610.512	464.276	560.814	440.284	524.961	582.463	451.463	548.696	578.027	772.694	100.238	627.866	569.904	492.382	397.7	475.339	378.49	209.319	637.183	501.382	484.664	527.227	531.618
b'1008524'	529.76	532.585	423.022	626.945	788.971	543.958	612.779	732.255	475.808	363.661	549.36	604.568	392.857	578.991	444.132	546.05	585.558	657.797	647.194	544.159	602.771	637.286	851.707	554.798	620.009	716.969	486.456	520.007	601.448	570.519	588.694	576.609	509.849	581.511	480.007	502.665
b'1009194'	546.967	490.167	459.206	673.567	844.732	737.083	607.102	835.764	578.568	339.665	569.487	656.002	618.361	525.769	498.525	666.071	574.78	690.764	614.296	503.883	646.103	563.916	865.216	743.347	700.623	712.519	592.761	414.76	464.649	413.834	700.212	607.851	457.16	616.498	649.529	643.398
b'1009861'	673.391	363.501	482.397	726.387	808.046	736.67	590.84	806.88	612.581	607.922	533.807	592.277	712.907	627.501	513.648	595.67	603.401	770.503	642.63	716.021	580.767	636.021	894.854	670.413	650.795	768.916	628.251	506.247	512.274	709.47	708.842	638.217	493.997	597.461	660.176	660.463
b'1010097'	609.532	483.263	528.405	630.428	846.502	725.337	653.133	812.342	542.125	508.414	478.864	445.023	484.506	545.951	521.085	649.25	372.184	725.677	627.388	562.6	624.882	625.227	762.995	684.179	588.775	798.416	648.589	388.678	442.363	545.069	595.737	490.098	560.17	574.021	575.436	670.027
b'1010139'	653.641	456.343	574.375	699.518	921.626	626.502	585.372	840.379	748.14	438.966	517.225	635.288	672.477	737.709	635.945	699.309	681.203	723.462	642.858	607.17	633.558	726.123	938.328	485.021	772.566	847.436	596.04	548.324	509.28	644.29	646.638	749.855	709.375	643.366	754.023	584.968
b'1010905'	607.994	412.594	467.416	509.617	698.358	550.376	489.293	680.922	461.976	446.131	456.731	474.935	287.321	537.841	534.646	537.15	423.061	596.099	630.846	562.451	613.826	572.697	757.473	488.127	519.394	676.509	479.382	675.168	480.838	534.868	491.747	545.302	477.131	549.583	529.5	548.734
b'1011506'	587.567	585.607	578.006	715.161	853.424	710.689	708.457	811.254	571.102	636.207	557.47	669.029	714.156	647.335	630.394	711.998	623.048	730.187	647.994	689.482	627.652	746.252	864.802	697.132	766.572	683.966	655.64	520.042	476.641	642.986	689.921	620.789	529.763	678.212	727.135	547.812
b'1011855'	621.21	527.195	402.499	708.178	867.314	770.166	599.481	797.811	537.016	389.012	526.113	473.236	513.321	565.646	639.075	712.912	685.409	673.504	662.32	608.538	819.424	722.3	895.546	656.645	752.365	758.608	638.985	494.03	522.724	535.286	656.053	611.478	518.687	683.655	549.538	651.578
b'1013828'	498.297	468.109	482.962	500.038	713.323	632.356	560.131	669.648	396.891	397.176	309.978	570.804	472.094	410.398	396.387	519.906	520.946	639.488	586.249	448.566	500.469	512.204	746.817	608.197	561.085	589.443	427.839	320.493	380.804	471.572	392.828	538.667	453.201	563.854	423.392	480.24
b'1013966'	495.788	459.365	463.863	673.855	885.623	677.564	604.609	804.547	539.6	328.846	548.515	644.94	687.734	653.633	606.864	634.902	585.819	635.906	653.014	596.888	691.968	651.939	902.207	650.039	596.717	775.477	572.966	482.713	550.718	585.562	764.69	614.009	543.893	633.693	633.911	637.779
b'1016057'	630.452	521.839	351.302	655.149	811.834	689.388	607.369	777.496	627.745	549.116	441.679	571.042	671.545	652.834	606.013	586.35	599.373	699.179	640.938	559.749	593.659	680.713	848.761	660.92	777.357	742.51	513.499	501.926	471.974	578.735	749.606	661.46	446.156	682.604	508.287	571.755
b'1016286'	630.193	633.068	600.302	793.838	929.615	778.904	726.572	825.065	587.958	638.002	594.184	593.678	717.538	667.353	695.522	694.494	709.811	696.537	664.504	609.329	656.577	656.474	941.302	754.6	599.516	722.433	662.164	648.861	583.351	636.274	807.543	732.157	583.448	614.999	590.847	656.182
b'1016643'	600.663	566.4	447.198	720.477	896.074	748.878	574.634	792.021	570.27	574.47	562.207	476.241	706.698	591.163	466.447	607.031	533.489	690.298	585.885	614.206	690.141	628.376	924.57	739.625	564.343	675.856	673.921	488.579	538.543	559.472	802.771	504.7	472.908	617.974	569.052	629.977
b'1017063'	715.539	684.862	564.09	806.828	735.162	789.651	719.619	892.84	744.633	529.708	587.787	526.185	778.737	626.15	778.432	635.407	508.259	745.338	646.813	697.645	694.394	757.711	899.14	750.921	681.5	801.446	570.414	598.62	504.332	656.992	835.453	686.37	616.208	611.297	603.389	684.321
b'1017226'	532.154	474.057	561.372	698.395	863.611	665.343	614.604	791.037	621.83	466.973	508.925	623.153	719.392	640.527	533.488	650.466	559.571	736.622	628.308	618.658	677.961	644.433	895.576	694.358	636.296	719.817	614.127	562.718	575.128	522.103	804.566	573.005	497.512	623.24	567.023	612.41
b'1018649'	564.335	471.136	487.14	670.347	814.132	707.91	615.838	720.762	547.793	456.162	481.104	642.227	545.224	586.951	463.49	582.39	488.516	545.591	659.615	616.326	437.015	591.068	837.446	652.584	711.029	703.801	559.218	478.902	458.785	659.335	621.303	457.843	410.288	589.648	504.038	527.708
b'1018967'	591.504	539.941	554.657	717.492	823.611	643.72	713.126	707.123	448.289	501.875	485.536	565.033	506.752	597.357	541.823	627.465	567.432	674.582	585.238	643.907	612.073	580.434	806.003	670.534	512.103	555.873	470.142	345.436	482.341	490.153	681.843	583.861	474.671	576.209	574.752	558.209
b'1019267'	480.251	425.901	295.434	574.589	835.919	611.447	582.752	785.602	460.288	393.917	454.763	438.598	435.768	433.447	504.288	573.044	374.898	663.868	639.265	528.225	477.31	549.702	830.561	370.007	680.284	634.862	493.224	448.728	502.637	699.716	815.522	475.173	447.867	553.461	463.917	663.812
b'1019965'	548.432	476.968	509.567	604.924	699.096	559.678	529.024	722.256	544.924	379.333	431.277	589.793	530.489	659.193	526.109	587.914	535.356	641.672	532.907	643.598	584.875	615.569	774.367	510.45	634.034	704.853	636.244	424.991	450.477	538.175	607.192	659.646	471.689	563.683	653.488	629.389
b'1020393'	556.412	486.826	377.011	678.976	847.805	662.109	572.323	752.794	571.367	386.248	627.373	558.066	654.66	538.936	566.442	615.003	544.037	663.406	604.858	623.823	587.944	647.35	848.257	625.486	607.571	724.451	492.56	575.867	475.605	686.291	730.683	624.965	474.663	648.146	582.42	554.304
b'1021178'	581.069	341.032	499.943	561.234	792.641	675.465	459.95	614.832	483.487	475.744	504.872	499.828	611.737	545.579	490.273	570.309	464.257	598.265	594.909	532.361	585.448	631.868	798.647	694.954	464.736	558.229	643.109	340.509	480.474	499.463	677.408	498.402	540.58	566.762	503.983	604.703
b'1021911'	312.334	445.795	347.254	640.454	760.202	401.066	614.384	781.853	490.575	375.234	489.999	450.516	338.061	460.154	428.704	588.636	356.958	524.226	636.565	383.709	687.229	643.328	851.332	222.718	612.987	714.726	367.411	244.922	444.053	456.203	557.183	532.812	395.221	494.821	353.079	604.838
b'1022022'	511.298	323.882	248.838	459.771	573.49	361.737	444.789	633.264	466.503	348.398	433.777	407.506	218.718	354.917	359.332	500.962	244.852	424.466	550.099	508.766	433.98	533.442	734.119	173.042	450.99	604.974	312.447	406.302	345.311	396.013	440.672	307.518	345.013	351.595	299.75	455.193
b'1023037'	488.757	310.802	334.651	528.064	757.616	618.503	527.507	747.302	449.504	496.669	403.3	504.291	497.539	539.606	351.155	584.756	402.778	640.283	624.879	641.87	533.982	558.33	874.04	626.914	653.411	664.342	402.635	437.116	457.983	606.503	625.047	518.823	400.482	585.819	580.462	504.239
b'1023206'	530.87	441.997	476.898	507.181	708.087	255.9	550.71	747.357	456.411	394.774	388.255	422.648	503.599	491.313	443.979	526.683	377.549	603.411	558.823	539.348	656.556	605.909	814.353	184.897	660.766	713.068	537.901	404.924	488.756	394.351	602.702	511.873	550.979	512.325	632.14	625.741
b'1023240'	722.03	544.748	597.818	714.301	908.389	742.742	674.695	862.846	509.395	547.897	519.302	581.055	698.948	557.116	604.094	748.156	639.731	784.721	693.173	749.674	762.609	677.067	897.518	646.762	736.356	739.379	612.61	649.572	539.665	760.033	766.64	670.701	557.151	602.712	757.075	659.386
b'1023664'	464.379	410.111	393.36	535.479	684.935	543.018	536.442	702.533	494.075	474.724	466.548	554.471	336.137	498.848	534.236	568.888	460.428	567.589	512.44	543.581	577.506	500.477	742.812	429.062	661.364	582.056	385.907	507.559	463.286	530.187	510.147	617.183	516.342	488.42	492.578	516.509
b'1023698'	92.6341	67.5078	93.5163	88.3974	119.221	99.8885	95.4967	105.81	70.6858	36.6506	70.9936	72.4119	85.9646	52.2781	73.4767	99.6178	74.9783	91.0527	76.7431	98.4175	99.4875	96.0021	122.804	92.1081	92.1235	98.821	78.2031	67.997	67.1392	76.0694	94.7921	83.3762	60.3352	85.4512	77.2306	92.6815
b'1023877'	707.12	607.888	404.29	721.142	874.624	780.777	679.898	777.447	531.055	589.849	472.956	597.275	652.725	668.739	601.515	699.268	598.165	765.608	650.055	699.559	751.96	700.084	904.895	755.336	719.127	750.689	640.459	454.367	491.229	506.306	748.689	693.243	682.137	701.705	728.095	688.068
b'1024011'	237.188	325.972	143.77	498.29	693.332	671.345	588.045	634.342	388.257	387.214	354.177	551.695	416.692	373.457	473.716	545.868	253.16	578.68	569.838	561.633	357.317	571.358	770.024	634.405	614.854	626.792	336.32	366.186	394.312	401.954	560.069	381.784	340.303	471.981	478.727	430.743
b'1024655'	415.773	422.294	267.619	460.867	676.39	543.439	483.99	650.609	360.651	332.356	363.353	451.631	479.58	423.181	392.014	406.974	310.164	478.816	547.016	480.85	386.348	497.861	707.219	507.12	510.952	618.991	400.956	357.337	313.973	491.251	464.872	419.938	316.107	365.499	341.581	450.269
b'1025120'	509.474	350.422	217.845	543.371	748.461	437.742	649.082	739.109	494.194	429.2	441.498	484.27	564.131	547.94	536.516	492.764	406.773	539.621	659.255	587.774	435.98	495.825	743.061	594.022	644.441	635.511	425.031	457.356	425.588	612.891	669.816	499.056	427.936	451.857	504.342	448.801
b'1025276'	433.92	321.756	383.618	613.939	776.891	664.813	502.508	715.627	627.012	352.569	459.334	431.553	623.449	506.573	492.188	616.282	508.541	611.781	568.813	535.028	431.502	540.521	805.83	633.598	598.106	687.806	529.843	487.372	431.592	507.074	692.838	517.936	414.045	558.082	565.238	475.219
b'1025693'	373.775	248.393	124.007	469.234	531.033	115.931	490.628	515.919	229.983	168.908	345.099	486.939	149.971	273.665	389.415	463.855	346.328	490.727	444.783	475.149	357.431	445.804	586.251	108.803	479.191	493.268	306.227	334.912	386.712	353.683	330.731	347.808	294.65	368.785	398.14	399.518
b'1027079'	532.757	404.629	468.306	592.827	810.541	610.279	544.482	792.654	510.656	484.113	515.325	449.445	569.473	562.486	471.283	616.762	440.628	622.02	644.895	535.077	582.903	616.11	850.475	614.85	661.201	734.152	580.717	439.254	520.909	592.421	776.636	587.25	435.107	570.061	490.465	568.477
b'1028562'	513.856	427.231	464.071	516.277	783.898	478.63	609.827	705.077	498.362	376.409	410.439	564.679	173.229	455.483	449.865	518.497	501.464	661.405	567.257	559.067	479.377	673.028	812.36	518.505	632.666	648.055	573.777	415.897	429.625	414.188	356.31	532.284	480.323	578.009	383.523	518.721
b'1028691'	617.805	454.485	543.492	613.34	761.208	547.638	639.553	717.262	550.505	498.338	543.39	498.571	476.367	580.17	541.041	472.503	564.151	691.248	504.964	635.02	598.304	600.723	764.128	549.406	614.085	646.709	546.732	482.432	517.422	495.108	610.489	558.082	434.161	449.833	523.406	530.552
b'1029270'	424.342	364.495	393.584	505.635	619.089	518.821	529.575	599.441	516.447	320.352	329.537	510.241	214.619	309.129	455.04	513.785	250.103	512.032	513.342	433.336	566.434	499.295	618.642	587.389	519.634	580.245	386.956	351.772	319.819	353.394	299.717	301.863	393.759	495.626	290.95	487.895
b'1030955'	621.386	501.948	583.587	706.612	864.847	742.296	611.16	704.105	486.98	422.034	472.278	491.667	520.575	508.157	513.878	598.216	490.352	648.816	660.178	656.991	683.109	680.425	900.717	681.872	634.647	651.559	751.075	554.474	466.559	495.454	655.965	526.696	623.806	713.87	506.975	467.219
b'1032168'	567.195	566.597	531.982	649.138	895.351	765.234	666.425	841.169	536.896	571.651	615.965	531.905	572.833	588.842	510.29	656.627	410.079	663.383	625.076	603.25	699.972	742.898	946.015	776.959	646.908	821.176	686.226	528.851	552.786	785.23	623.775	750.003	544.61	679.501	521.462	633.618
b'1032689'	48.3261	56.4523	70.1443	103.738	126.126	90.6263	88.0438	116.44	87.3072	78.2746	96.6769	83.3291	11.352	72.2787	80.2413	111.076	82.6219	103.178	116.853	93.7208	65.3786	98.4259	137.873	74.8743	73.4697	112.657	113.846	82.731	63.7003	78.8773	67.7134	92.3171	57.8623	104.549	74.3808	81.2979
b'1033154'	420.902	471.144	406.027	550.317	751.473	754.252	234.292	717.882	419.911	573.638	485.59	423.86	420.59	509.06	525.108	656.592	506.757	704.654	727.344	726.769	553.559	584.971	774.216	686.563	455.809	751.056	432.036	608.982	465.782	544.806	567.805	494.151	495.026	586.113	514.717	396.241
b'1033458'	571.01	547.824	409.384	738.319	813.68	737.35	522.637	881.37	709.231	464.596	603.611	573.289	421.317	377.262	488.134	711.414	398.221	692.428	679.753	501.521	678.421	691.744	915.258	708.578	572.286	770.375	618.319	383.475	496.129	526.45	668.803	500.508	625.573	639.548	579.598	654.05
b'1033841'	562.926	530.199	322.147	692.513	829.775	706.542	462.438	740.444	648.227	516.818	442.12	417.235	575.078	611.042	628.795	619.672	628.434	653.485	546.358	650.128	558.413	637.195	852.476	692.448	607.523	733.274	506.499	488.508	438.238	593.61	694.385	702.179	473.05	516.677	675.495	552.536
b'1034074'	312.037	442.4	414.323	489.472	576.2	475.852	600.728	725.345	386.764	454.148	446.394	615.812	92.0635	445.701	571.731	518.596	420.597	626.32	648.164	514.242	656.721	557.499	722.286	343.623	631.144	669.338	602.937	348.732	448.001	563.196	156.435	559.094	429.694	525.821	587.321	616.474
b'1034551'	410.259	199.454	316.169	629.264	661.192	255.571	595.972	649.71	468.091	339.206	537.221	487.046	173.156	426.545	465.395	512.3	399.438	531.16	549.682	404.147	550.201	630.607	698.734	221.575	589.583	532.567	507.378	410.903	408.2	475.081	398.377	459.198	419.977	548.751	437.356	486.794
b'1035330'	521.005	468.516	482.538	617.964	715.074	605.615	436.306	743.806	519.503	468.64	462.318	384.401	580.072	451.942	537.086	553.634	562.67	669.432	556.308	524.307	539.951	575.344	790.167	588.179	531.92	631.617	507.741	504.667	400.083	338.678	657.027	491.459	460.145	542.433	448.678	550.515
b'1037567'	453.393	348.88	117.783	537.653	756.557	427.152	521.641	717.634	478.766	501.412	411.736	613.979	417.58	413.891	430.832	439.088	353.702	484.103	612.607	445.358	514.818	505.751	769.999	483.955	649.908	652.217	396.736	406.299	382.77	460.851	465.032	398.409	400.827	620.434	362.929	421.39
b'1038371'	619.589	443.273	514.955	613.69	857.292	628.678	629.46	784.173	572.777	318.603	514.703	605.424	473.399	597.275	473.945	570.996	454.514	655.601	689.224	670.563	624.401	627.767	869.31	617.38	636.971	749.581	633.186	410.938	476.69	555.273	532.214	598.994	486.424	533.716	527.22	564.215
b'1038541'	533.075	384.036	398.877	570.348	601.325	377.403	523.009	694.196	428.976	386.257	417.678	376.817	249.632	466.128	452.593	503.618	358.29	542.112	549.638	451.556	592.752	593.938	700.412	377.738	648.506	525.572	526.008	355.969	449.772	523.526	437.453	481.197	487.029	567.727	397.889	554.735
b'1040026'	525.734	397.933	459.624	661.75	826.164	648.762	662.114	739.928	553.922	405.82	451.613	500.627	514.247	612.545	565.289	522.838	456.009	652.109	555.534	635.173	597.626	589.999	859.456	637.834	590.395	720.089	556.088	531.361	421.752	544.249	544.885	628.138	521.344	487.209	377.952	507.061
b'1040168'	469.783	367.824	523.765	577.073	810.709	688.373	669.425	787.616	466.014	475.097	435.119	496.653	567.666	447.117	438.504	594.168	443.59	543.847	625.313	551.575	612.277	629.699	816.471	611.071	544.559	637.121	526.799	427.037	606.809	425.598	620.55	628.526	416.737	602.465	591.205	535.547
b'1040276'	573.609	385.208	545.699	700.767	728.921	574.096	513.473	764.087	471.59	351.153	473.335	520.407	514.783	523.173	472.274	660.46	549.651	709.867	619.659	612.219	661.903	643.95	854.091	601.432	547.174	636.973	575.261	485.167	634.807	553.521	678.409	718.283	490.686	585.732	541.689	589.972
b'1040742'	586.324	542.593	538.448	750.221	898.622	763.853	568.995	860.18	632.776	508.384	603.602	731.598	628.77	655.466	609.083	650.353	637.88	710.426	698.189	703.117	724.561	733.551	935.974	709.169	741.377	817.17	580.403	501.78	609.367	679.857	751.075	739.16	549.832	519.083	622.158	670.536
b'1041038'	578.821	407.549	379.495	672.52	852.621	631.865	564.915	813.718	552.724	322.234	485.161	496.125	689.996	574.08	445.6	657.702	547.265	657.685	549.322	518.001	597.364	654.234	818.533	608.714	683.375	791.234	645.8	493.517	472.061	566.268	790.094	733.484	473.279	633.18	710.665	579.222
b'1041439'	593.451	457.831	552.638	607.4	716.08	587.444	436.41	723.723	440.124	271.581	529.217	472.462	320.616	483.458	392.299	610.62	492.483	601.785	585.75	485.584	519.198	573.734	783.508	612.252	523.813	670.447	445.759	542.766	428.868	380.35	398.944	527.19	463.972	498.882	512.953	568.981
b'1041817'	623.564	491.151	608.563	713.394	863.898	662.413	647.622	817.99	555.444	457.379	514.451	607.078	578.5	606.444	658.269	667.213	633.859	674.511	675.863	698.756	626.245	661.623	845.632	624.722	632.222	809.149	650.493	571.834	459.88	672.523	609.553	527.691	585.727	594.071	665.153	639.154
b'1042190'	608.108	414.842	399.957	649.774	858.879	674.289	723.24	808.411	611.215	411.192	527.462	717.41	549.872	592.544	520.162	612.975	596.642	681.277	626.381	623.241	671.101	639.949	844.783	628.93	677.397	720.847	581.16	395.391	471.984	537.003	571.717	635.548	438	594.96	571.129	573.937
b'1042821'	635.47	507.005	655.549	804.755	768.675	703.357	588.139	805.593	534.772	565.502	420.781	717.192	467.702	708.364	542.368	705.641	594.806	713.072	566.695	725.993	761.307	745.806	850.647	684.947	723.726	795.905	639.986	570.028	594.194	712.297	624.938	721.411	627.425	619.948	599.818	741.904
b'1042913'	475.181	432.109	339.069	513.013	764.619	603.15	519.69	755.643	558.497	392.298	405.893	402.131	470.794	362.386	405.745	411.834	491.06	588.491	575.939	520.541	619.24	551.693	824.505	623.105	599.854	733.207	498.455	421.2	422.128	545.383	652.54	553.067	410.699	495.846	546.976	573.608
b'1043224'	500.205	419.165	547.438	544.013	804.635	646.628	648.639	709.966	500.281	458.364	538.221	483.341	471.188	596.945	590.188	588.791	531.327	705.709	579.974	571.147	569.303	611.359	822.252	552.409	578.541	651.723	449.642	561.253	530.683	525.451	543.249	555.11	547.268	474.173	571.28	496.002
b'1044169'	523.524	578.823	611.407	702.52	860.553	703.545	577.974	768.331	613.96	401.424	575.081	621.182	703.108	579.955	524.384	659.781	524.727	777.792	643.442	622.126	508.817	635.422	927.653	706.913	678.051	706.974	531.983	333.575	611.793	483.21	767.437	595.248	561.399	677.808	616.192	645.192
b'1044436'	101.563	71.6606	78.8218	104.732	132.042	115.262	88.5443	124.335	101.325	74.3255	70.7143	78.6083	91.3135	89.2332	89.2371	103.845	112.334	100.357	105.736	98.6091	107.506	101.548	142.512	106.885	86.9659	120.985	86.0993	88.3552	88.081	65.1696	110.748	80.1813	92.304	93.3132	77.151	101.467
b'1044990'	512.223	408.035	365.082	581.256	771.005	680.899	494.805	713.619	514.198	461.204	457.148	468.075	589.148	597.06	501.592	639.373	322.858	513.041	565.375	237.856	638.453	571.026	771.658	628.898	542.201	692.896	633.432	291.338	469.278	504.792	651.643	497.755	417.343	504.211	423.95	569.269
b'1046684'	559.226	504.707	520.809	571.375	839.162	684.156	613.132	794.607	521.911	380.638	528.199	565.604	683.721	622.746	568.395	664.183	660.903	658.848	595.707	580.061	686.789	639.669	826.932	671.16	710.002	746.831	587.643	490.605	536.131	585.355	781.206	692.554	460.341	686.75	661.637	652.656
b'1047349'	79.483	64.5809	79.8285	98.4875	125.46	52.3757	78.9852	128.35	70.2246	60.5483	72.3953	67.6188	81.86	75.1591	76.639	93.2951	63.4981	90.8235	98.926	53.7231	70.7221	99.3344	129.502	95.3305	72.0994	118.338	65.5268	86.8709	64.7476	90.304	98.5145	75.5096	70.4806	76.8853	66.3226	79.9664
b'1047459'	521.606	628.826	584.112	707.606	801.443	727.41	721.067	826.42	565.454	510.07	491.619	663.452	637.737	628.129	509.07	742.461	545.602	719.547	671.205	676.984	599.355	723.821	950.765	696.316	809.537	743.477	623.299	472.354	532.317	675.414	829.052	598.536	584.842	553.863	598.68	637.776
b'1047484'	569.471	353.69	354.931	529.243	874.571	682.9	505.112	825.008	592.658	409.57	530.368	588.421	281.19	493.544	539.997	637.673	457.238	638.808	652.364	673.788	639.649	661.081	881.773	640.558	652.965	736.817	535.782	398.099	439.972	671.571	532.455	622.797	506.65	588.625	458.422	625.407
b'1047632'	605.045	563.101	487.429	654.546	820.222	637.677	645.303	743.438	514.457	472.054	505.175	553.731	345.748	532.534	549.486	581.328	406.723	687.463	612.552	621.626	645.424	632.091	861.951	671.169	525.897	733.18	508.844	591.334	457.18	611.449	462.603	579.538	505.022	610.592	566.09	628.338
b'1048230'	689.48	421.637	511.675	672.484	814.886	731.668	637.429	865.242	517.565	334.463	545.361	602.155	633.706	588.127	664.427	694.576	635.211	738.386	645.711	693.925	599.987	682.793	869.801	661.032	774.86	825.238	611.61	599.671	591.974	579.057	754.139	637.179	537.159	579.864	563.613	569.415
b'1048794'	646.161	444.816	396.499	649.348	936.416	652.312	660.582	827.469	572.792	506.486	572.312	598.634	473.937	648.679	505.246	646.423	476.983	667.355	732.574	567.672	697.788	718.663	952.485	591.168	639.83	790.893	588.503	465.005	531.307	553.718	408.082	515.318	536.093	622.41	460.455	579.245
b'1049162'	509.76	314.821	242.463	525.267	658.168	320.324	560.077	677.055	425.789	420.508	587.455	375.697	262.575	553.134	549.121	535.964	448.061	572.579	492.275	464.763	572.081	513.125	755.781	201.283	574.018	642.082	474.633	267.858	434.209	417.818	477.051	574.651	496.595	516.615	454.375	470.256
b'1049537'	648.693	393.191	601.958	637.726	836.259	729.794	637.304	849.561	513.128	570.929	600.721	638.114	739.259	657.561	631.242	683.752	552.219	665.512	546.928	670.923	459.063	809.772	862.796	721.608	698.831	814.991	521.477	599.76	523.176	750.638	600.642	665.968	499.213	589.117	638.185	631.389
b'1049758'	574.424	512.652	628.295	687.05	632.532	674.362	589.287	759.662	511.924	354.816	543.996	399.071	171.967	665.595	512.833	671.874	460.197	533.974	551.549	550.054	711.582	673.597	806.718	599.741	639.312	679.496	495.201	413.333	480.068	580.004	401.464	607.671	531.289	576.173	514.653	603.114
b'1050547'	432.318	350.517	291.719	501.687	487.927	265.071	546.015	547.389	402.203	422.073	360.783	482.245	225.5	270.028	483.967	408.823	326.674	412.614	490.487	479.497	386.649	503.358	666.774	299.111	552.023	578.648	443.859	471.304	329.342	394.031	310.94	478.614	401.296	370.399	364.336	377.084
b'1051045'	471.227	457.593	372.52	582.706	786.731	471.536	620.487	686.717	564.227	352.238	532.762	472.789	540.098	349.54	487.789	579.444	359.797	568.67	588.944	488.033	530.41	588.607	810.63	428.057	673.062	671.789	461.645	361.207	487.406	499.067	633.678	561.263	486.489	547.119	481.447	580.025
b'1051185'	495.977	493.846	422.167	660.423	736.912	653.368	557.878	714.618	439.445	472.148	533.137	583.704	429.16	422.33	508.186	613.357	359.933	656.423	614.242	636.561	601.439	639.952	804.936	608.775	752.971	575.722	505.346	446.764	634.11	541.261	578.685	501.834	471.138	563.897	620.188	512.956
b'1052712'	84.4067	53.1983	66.3248	98.0295	88.1543	86.8158	83.1416	109.627	66.5531	65.6624	66.7841	70.142	76.4369	67.7246	88.2733	68.0625	53.125	108.156	117.512	102.323	106.443	108.972	108.674	93.0813	82.9596	85.4813	96.5539	62.7166	78.5602	59.3926	109.024	87.6454	59.4437	91.5839	75.9587	75.6771
b'1052749'	552.087	467.332	509.051	540.972	762.02	525.467	575.98	725.733	486.214	381.698	488.81	473.581	469.53	600.683	452.201	562.513	472.526	716.649	625.234	592.256	639.974	577.536	798.254	564.73	663.473	659.031	463.52	426.303	445.355	580.28	558.092	545.335	534.659	679.292	615.434	520.242
b'1052926'	720.492	510.673	544.782	896.947	967.45	806.497	685.391	916.962	507.258	540.497	501.918	470.94	806.757	631.172	662.262	693.837	576.78	830.862	858.879	813.523	737.246	714.451	988.429	808.964	718.115	907.819	738.175	491.319	580.247	616.676	850.022	656.706	617.2	631.391	565.554	628.99
b'1053549'	617.778	534.877	605.83	626.998	862.133	741.756	626.484	767.031	708.318	375.403	489.538	519.838	491.584	617.932	532.148	594.26	470.184	700.238	597.168	576.195	636.325	651.833	868.469	725.665	488.517	760.433	510.97	508.868	523.162	628.556	593.71	562.773	577.492	635.832	699.223	571.943
b'1053652'	381.043	370.191	495.259	587.252	663.471	91.9103	522.043	706.247	481.655	424.722	428.993	577.034	244.282	518.761	530.552	558.29	343.017	631.213	614.551	455.739	519.331	604.761	824.078	185.766	663.959	575.327	647.955	495.671	418.396	465.078	482.647	535.722	408.191	574.614	442.359	586.504
b'1054426'	513.788	288.944	260.919	574.949	685.781	343.437	564.268	738.742	386.011	569.034	425.384	453.316	143.66	489.864	391.515	609.351	373.012	621.654	523.496	615.77	419.387	591.081	746.099	353.88	518.136	591.218	541.596	393.974	446.784	446.501	251.41	636.312	339.551	500.241	428.864	431.755
b'1054590'	499.337	498.092	457.878	558.335	756.879	538.645	530.123	741.86	425.531	399.052	504.727	491.518	491.812	499.83	511.774	598.84	409.468	564.847	488.216	499.287	360.19	578.29	781.486	511.382	634.584	728.6	469.347	335.966	410.048	625.428	629.828	578.484	400.589	521.33	455.695	517.469
b'1054829'	523.708	475.331	565.314	647.89	837.804	659.507	532.104	778.962	551.328	304.254	492.683	608.727	630.011	503.937	509.107	580.641	518.091	639.316	593.541	474.879	488.983	601.166	863.806	622.771	595.042	706.665	630.821	575.01	503.967	567.327	687.006	506.797	446.129	573.809	570.588	557.283
b'1055014'	596.044	365.261	489.57	565.633	799.768	700.198	518.69	718.968	496.706	339.278	501.635	417.645	448.202	473.666	494.064	674.601	400.479	611.148	554.9	700.875	590.712	589.02	804.984	728.038	755.459	703.446	443.263	365.943	496.412	528.595	569.065	526.457	447.538	531.839	516.953	501.545
b'1055273'	442.507	409.989	448.82	561.851	786.783	614.484	517.175	785.971	502.387	336.718	440.937	383.567	444.239	632.584	391.627	628.712	401.689	554.041	585.338	578.76	590.152	529.842	829.406	635.353	547.42	753.478	553.395	384.917	466.954	555.071	673.906	557.418	428.185	567.376	380.126	542.042
b'1055917'	603.579	414.153	333.938	665.79	785.085	496.866	609.701	766.612	633.522	417.628	424.847	633.895	361.581	385.722	425.119	578.119	435.268	646.561	626.105	609.221	438.158	568.817	789.749	596.495	605.618	676.758	530.85	374.544	463.137	472.089	636.401	447.599	398.866	590.783	454.529	536.172
b'1055978'	530.42	418.524	494.204	602.443	852.788	679.369	682.526	769.947	540.662	356.364	667.607	679.3	553.654	621.523	556.179	620.917	547.891	643.717	576.879	668.189	631.438	598.932	833.712	654.237	626.011	696.549	649.934	479.75	551.239	721.598	694.426	587.872	470.766	596.403	563.403	660.056
b'1056041'	585.329	512.186	566.204	562.422	931.386	735.214	696.093	828.539	510.451	513.83	485.36	475.278	620.724	516.442	497.73	651.631	327.617	556.706	736.163	781.791	639.577	702.11	946.69	731.037	594.698	764.642	627.12	419.444	472.605	581.03	718.575	443.743	526.568	633.297	550.597	459.442
b'1057276'	475.284	433.168	411.52	579.69	741.698	598.201	569.08	705.629	494.857	358.124	472.822	461.827	415.728	479.935	432.525	625.49	415.941	611.262	569.156	566.261	402.682	594.525	778.407	577.33	595.091	640.79	432.541	509.438	469.224	369.71	578.979	455.546	352.147	547.496	532.12	641.818
b'1058126'	90.0027	84.671	96.1112	86.9024	142.251	109.902	102.934	127.593	88.4734	100.982	87.2255	96.5011	77.4276	113.69	89.8231	101.226	77.8112	113.207	111.556	98.6805	99.2202	116.621	150.874	110.303	101.918	121.372	75.3019	85.5636	84.7395	95.2359	92.2684	101.64	90.7366	100.101	116.63	78.8384
b'1058266'	421.544	443.326	528.413	604.776	802.496	642.431	641.587	755.491	520.888	435.404	493.012	521.785	562.404	649.803	582.396	636.229	341.658	654.201	668.34	341.075	510.804	583.421	818.419	663.601	656.486	674.214	303.299	430.11	432.394	503.164	489.873	417.979	519.445	559.032	346.026	526.986
b'1059165'	443.789	387.451	320.999	421.315	758.876	586.387	508.246	687.805	461.974	426.795	473.032	400.566	493.087	323.069	463.439	554.092	257.86	441.165	582.742	485.635	506.941	451.215	776.877	517.592	433.094	673.263	310.012	383.485	362.179	353.599	651.357	257.319	312.932	505.509	422.489	364.913
b'1059915'	576.242	579.546	489.303	663.835	867.627	666.854	688.244	853.563	484.778	414.5	620.941	593.47	602.825	692.603	513.496	595.803	549.36	673.471	628.517	523.081	653.7	683.264	911.569	605.836	765.536	734.735	533.366	606.425	503.163	667.903	770.542	666.699	604.204	553.778	559.221	667.243
b'1061080'	591.356	499.295	612.487	695.765	764.92	700.413	551.85	751.856	590.736	437.665	488.598	548.982	600.132	635.053	520.252	598.003	541.51	683.935	685.916	679.318	570.097	656.026	843.647	668.107	603.001	696.211	557.479	365.265	555.984	485.083	746.025	604.337	549.36	636.206	538.517	561.361
b'1061687'	522.616	358.799	319.475	572.628	896.918	727.717	600.748	833.286	491.918	429.447	495.006	609.917	620.343	536.565	566.374	611.739	481.822	663.031	707.649	639.697	396.681	713.036	910.488	648.276	672.621	759.866	540.496	529.964	496.326	601.78	587.308	640.173	512.834	555.861	671.387	618.287
b'1061834'	445.069	451.736	503.042	576.003	793.804	677.681	596.389	753.149	470.576	451.077	488.442	584.799	388.735	483.224	533.804	567.31	352.076	589.659	636.201	545.207	340.725	617.108	848.449	525.432	668.111	735.772	460.382	456.208	484.667	474.743	666.143	356.982	473.397	692.452	480.303	573.866
b'1061852'	479.41	389.184	486.698	603.059	751.083	609.632	588.333	702.977	501.922	478.987	500.088	449.281	689.897	571.183	504.827	497.596	420.351	613.736	578.796	474.204	607.178	589.569	805.532	577.322	665.161	587.112	519.042	464.491	450.858	416.039	693.377	530.807	466.414	495.755	582.979	537.761
b'1062065'	552.798	540.474	567.957	614.289	830.444	622.803	447.227	791.397	432.301	400.395	493.606	492.927	578.722	604.786	549.124	690.319	604.177	669.626	650.644	600.456	437.162	740.339	855.86	568.476	485.35	693.73	528.757	425.298	486.685	444.851	707.46	486.748	372.158	657.386	493.841	564.836
b'1062079'	466.402	538.679	488.026	716.349	903.062	729.625	613.753	833.646	589.209	618.857	579.335	618.605	630.365	678.585	658.561	749.382	606.775	727.357	721.974	673.132	678.15	710.884	958.114	700.258	749.377	777.072	711.829	549.391	597.54	654.422	556.856	564.989	554.203	727.545	652.012	607.467
b'1062794'	534.778	466.601	324.533	666.558	874.114	563.38	673.173	813.632	522.856	370.485	469.711	673.393	628.457	622.661	402.623	645.031	585.644	674.164	630.076	607.607	611.094	602.626	898.294	617.716	713.62	773.172	581.661	513.14	475.392	623.205	680.602	674.935	425.183	534.532	513.075	489.2
b'1063406'	562.808	405.426	386.248	545.628	690.108	583.343	611.227	766.952	551.797	346.025	505.972	486.913	583.346	457.218	538.889	605.26	430.644	617.586	533.894	510.099	620.799	594.712	815.017	606.268	678.428	723.012	515.707	463.363	387.064	581.555	672.084	552.176	416.17	517.114	426.063	537.817
b'1064041'	632.869	406.797	442.401	651.694	619.837	641.534	626.102	805.078	531.499	463.031	558.551	561.861	651.607	581.68	443.172	655.244	479.842	720.961	648.463	659.381	687.378	704.252	719.926	657.052	734.072	761.663	572.112	399.852	489.07	583.043	647.413	629.76	549.755	638.981	671.314	659.516
b'1064435'	503.548	467.505	388.8	531.233	835.178	697.728	641.264	803.452	532.477	574.978	546.008	520.585	668.059	621.045	543.999	677.107	629.601	654.187	636.31	634.969	681.352	646.982	855.217	659.879	708.929	775.582	406.301	526.754	462.846	532.474	738.401	601.254	454.825	585.798	563.716	555.793
b'1064936'	547.377	493.904	374.108	616.208	708.562	433.694	533.043	679.065	448.368	317.567	362.922	514.584	209.65	476.286	447.556	661.444	363.445	592.223	529.772	457.524	505.181	562.67	750.376	354.269	602.891	580.851	457.632	388.56	475.695	491.475	221.681	496.174	329.672	581.03	530.053	577.297
b'1065071'	647.853	507.039	563.317	670.953	771.146	743.208	726.851	875.355	521.98	402.421	524.504	507.941	813.584	730.591	522.788	718.724	578.987	756.322	627.347	601.871	579.048	686.788	925.617	698.815	802.484	874.839	468.645	611.135	582.898	677.812	763.431	661.643	654.122	654.633	429.9	677.667
b'1065208'	520.912	386.58	392.786	611.684	673.371	306.252	499.266	701.301	347.036	453.142	395.328	462.807	325.747	552.54	508.809	516.556	484.884	625.131	518.066	516.282	541.144	519.288	723.324	393.557	625.346	628.729	550.825	405.35	452.799	506.007	533.478	605.839	465.794	508.989	434.972	523.956
b'1065360'	552.914	532.484	459.153	650.962	888.087	600.498	635.683	820.101	592.983	483.796	502.737	642.847	720.848	601.916	508.383	635.085	588.104	698.912	578.611	718.744	680.229	601.983	896.753	643.415	651.898	737.174	525.631	510.782	483.143	500.592	776.453	648.784	561.015	639.357	530.023	606.487
b'1065614'	630.748	586.11	626.159	759.69	908.044	657.523	594.449	900.432	464.312	436.466	473.84	625.714	533.883	706.163	620.214	706.205	706.603	778.649	615.642	698.396	676.256	736.305	966.238	561.654	662.051	843.391	485.955	637.081	545.967	697.994	493.886	619.422	687.659	655.345	657.074	665.055
b'1065704'	639.233	524.762	509.418	632.642	811.046	651.542	628.632	761.594	519.7	453.469	524.795	551.412	736.35	596.693	465.186	697.202	427.211	674.775	587.611	637.226	517.569	563.247	814.749	658.982	628.938	694.431	497.544	464.417	452.033	534.065	736.109	549.038	454.623	715.4	472.07	540.096
b'1066572'	542.208	463.133	478.251	572.158	802.833	674.521	586.755	764.763	503.526	462.912	499.802	487.02	577.778	537.918	478.846	661.028	415.896	689.855	686.854	536.583	578.906	590.3	816.225	617.602	644.252	718.566	451.746	528.673	458.584	463.229	627.054	486.606	380.776	570.948	477.876	482.906
b'1066682'	593.268	448.64	557.498	625.973	895.947	646.168	561.677	806.853	473.348	470.837	531.373	637.744	720.521	634.929	642.716	690.323	562.895	748.271	643.015	677.377	667.049	747.963	911.013	625.326	660.476	723.247	491.204	494.518	477.664	550.805	765.427	633.273	515.749	718.926	727.573	598.416
b'1067272'	615.113	539.382	554.432	594.311	870.921	734.725	600.896	799.559	589.738	487.738	510.314	430.143	579.803	538.375	531.064	617.524	651.05	769.996	645.566	723.12	647.649	622.365	899.17	744.143	731.66	714.285	638.65	624.647	473.618	591.456	659.836	689.467	554.533	650.711	665.439	630.297
b'1069069'	546.968	434.916	350.596	629.441	790.768	691.117	537.035	709.847	550.207	381.162	497.675	491.412	674.036	602.503	531.444	517.018	510.667	677.911	562.079	631.703	530.904	605.503	790.936	583.433	688.988	663.565	454.496	472.608	497.57	509.089	701.255	622.141	442.109	594.604	576.568	484.727
b'1069116'	410.823	338.553	313.299	506.212	752.327	274.873	498.155	640.215	439.884	170.253	513.842	476.407	309.03	426.871	374.133	580.611	410.083	649.365	600.465	547.513	365.034	512.953	774.527	334.399	711.048	618.118	450.697	413.82	497.207	566.211	315.003	382.277	304.78	526.584	463.465	344.291
b'1071124'	521.663	322.161	434.747	561.587	779.976	646.678	580.957	755.987	555.7	422.792	464.235	466.159	633.126	582.267	472.751	580.244	426.135	616.769	575.273	542.744	617.255	587.842	785.093	634.932	603.808	725.158	424.458	324.116	439.748	642.39	618.051	549.79	368.729	502.331	463.857	563.056
b'1071766'	495.315	522.658	567.296	578.72	868.282	672.977	604.529	743.84	666.593	433.12	508.669	541.666	757.034	685.159	576.337	613.659	566.27	667.581	643.331	638.558	613.126	688.043	918.058	727.462	696.426	809.105	492.185	371.817	568.715	687.932	780.879	594.315	559.596	628.003	401.769	663.596
b'1073376'	296.434	497.303	400.252	632.533	790.911	684.614	577.932	794.112	465.092	397.423	454.946	580.923	525.943	509.809	430.518	579.242	534.759	700.22	673.817	631.792	661.15	622.877	857.875	632.774	471.554	698.039	507.003	354.718	543.235	630.686	773.584	417.877	482.247	572.381	602.446	544.664
b'1073827'	482.417	459.098	416.03	557.057	578.273	446.873	475.118	648.682	387.384	349.035	502.788	430.235	456.228	533.113	383.461	627.364	403.065	661.439	593.377	509.801	557.9	632.197	762.907	369.275	536.547	618.257	446.23	376.288	488.744	563.76	606.869	541.772	410.654	627.418	397.388	567.148
b'1073830'	366.982	409.15	266.693	486.675	749.128	609.977	575.256	587.355	486.613	388.563	451.842	479.61	686.952	396.206	445.163	518.4	279.762	595.982	634.074	569.66	398.137	501.019	750.639	542.411	571.766	591.945	457.803	305.657	417.608	440.876	714.343	407.955	379.875	454.667	411.554	430.816
b'1074201'	566.541	429.941	459.674	601.583	701.574	527.935	572.922	703.521	426.651	407.593	512.854	565.701	524.112	630.593	543.606	573.154	542.925	664.36	500.464	486.121	481.77	535.31	771.226	516.504	600.371	649.784	523.684	419.949	544.234	636.926	623.784	544.033	363.929	560.177	574.369	628.191
b'1074923'	621.645	505.87	491.801	705.719	836.531	683.007	546.504	778.584	579.322	489.339	513.613	586.308	568.088	550.422	561.404	594.172	619.935	724.851	685.693	550.138	662.868	673.299	873.064	672.185	658.101	721.479	662.208	398.75	403.208	519.367	706.057	606.223	481.47	588.878	471.436	576.771
b'1075863'	607.142	489.95	429.267	615.425	617.929	567.265	709.538	643.099	492.23	486.745	503.375	422.854	565.882	588.756	617.984	689.61	516.534	702.274	575.172	599.881	559.255	621.018	691.691	631.55	601.946	630.152	557.738	482.063	502.35	632.436	582.802	493.843	539.435	559.945	522.845	644.235
b'1076069'	620.784	449.288	494.409	669.889	441.994	565.245	543.605	664.087	483.866	376.429	461.886	499.778	258.519	594.054	333.063	565.826	579.323	497.197	551.615	627.457	649.52	616.029	591.429	423.49	563.385	588.875	503.991	439.735	495.956	448.233	512.642	547.56	400.389	518.078	346.425	646.792
b'1076341'	522.484	403.452	467.581	613.204	767.067	616.379	678.163	784.873	567.742	332.866	567.611	627.84	597.346	628.852	634.124	668.941	525.572	582.853	584.805	641.816	537.051	628.126	825.459	617.201	702.86	801.946	596.107	458.511	541.437	651.356	509.841	643.608	495.138	578.126	622.711	561.601
b'1076557'	522.066	515.18	248.29	553.24	749.161	371.621	535.763	701.362	446.996	304.102	520.382	427.372	502.264	577.031	521.362	605.736	417.317	520.605	601.87	489.273	549.56	589.826	745.049	359.712	522.112	620.645	509.452	507.665	470.668	558.121	475.121	615.11	466.978	479.669	583.545	477.064
b'1076635'	517.094	343.773	386.511	572.214	766.219	495.827	438.942	709.27	612.263	397.092	426.984	528.811	189.104	567.449	532.604	583.052	588.318	600.274	514.955	481.229	523.538	698.654	786.037	543.352	578.324	662.359	511.012	489.858	457.285	465.816	314.1	596.369	457.683	485.131	548.004	558.568
b'1077082'	547.538	463.21	519.658	688.675	889.728	769.09	630.282	847.129	506.535	435.667	479.953	508.71	563.172	522.947	539.245	661.336	411.267	525.523	633.519	673.144	463.262	748.118	917.781	761.243	608.963	749.544	511.306	488.014	470.905	556.606	703.678	534.265	421.407	611.584	433.262	596.96
b'1077279'	620.699	453.024	458.664	664.867	837.795	721.738	629.849	753.499	504.771	536.23	551.897	392.812	274.6	665.25	442.877	517.01	633.639	574.6	637.228	497.694	671.498	675.304	861.841	630.897	633.84	701.503	413.289	545.741	514.544	705.044	465.339	608.813	454.406	637.299	687.885	708.783
b'1077686'	378.25	433.448	374.84	406.666	735.684	668.648	488.745	682.496	423.365	370.08	399.42	440.108	343.626	405.046	424.268	496.49	420.086	581.913	552.004	560.937	312.006	556.148	775.625	620.718	559.772	682.495	414.932	406.917	385.501	430.031	572.781	447.559	373.231	485.832	455.358	469.099
b'1078485'	619.213	464.531	491.871	649.442	745.105	592.185	584.969	687.541	611.974	426.493	438.163	514.813	577.419	402.354	512.518	551.134	499.353	625.405	628.498	561.096	665.847	576.421	714.736	607.5	554.601	678.159	557.76	523.65	417.111	447.011	693.736	539.212	543.984	601.779	527.553	489.82
b'1078947'	638.429	577.123	604.776	590.358	864.238	752.249	668.604	841.386	557.398	462.605	471.387	528.294	741.654	676.628	559.296	664.369	476.357	716.626	560.057	697.076	652.41	671.082	906.673	723.553	708.253	760.583	523.385	532.812	572.104	680.853	774.811	659.959	474.238	536.922	514.823	580.119
b'1079389'	551.87	444.512	536.858	555.686	758.539	707.523	576.039	824.564	535.509	362.792	543.891	479.28	432.506	693.449	537.526	623.845	466.879	710.863	587.851	542.895	730.679	611.844	864.573	649.205	606.424	761.125	555.365	533.925	389.925	632.497	576.402	576.949	446.609	560.916	535.158	493.085
b'1079524'	571.021	410.795	355.429	632.763	894.186	687.971	577.617	749.951	526.383	455.507	559.927	573.689	764.403	521.127	545.765	680.138	475.979	612.244	518.506	595.206	511.74	646.867	870.815	645.391	653.477	697.839	490.025	522.792	437.133	474.734	785.034	530.44	461.108	622.843	492.565	534.564
b'1080068'	421.659	359.007	383.16	558.117	718.319	548.533	650.223	690.629	399.399	369.837	485.722	585.865	430.343	591.679	557.004	521.806	443.099	612.802	511.288	541.177	472.528	591.093	773.72	560.38	640.193	617.177	451.4	405.763	423.534	565.12	419.194	507.629	478.024	566.395	609.025	526.329
b'1080328'	475.267	426.583	399.421	656.113	785.581	661.442	607.295	679.08	399.737	327.847	439.359	508.011	83.3363	345.673	365.036	615.672	381.367	582.408	592.327	558.931	595.789	566.506	820.02	599.068	596.837	684.173	409.416	328.259	521.794	372.594	322.459	397.645	502.985	520.195	434.629	589.922
b'1080849'	560.866	488.107	284.478	680.738	794.422	597.46	658.263	795.864	495.763	510.192	529.995	472.551	618.219	515.756	482.083	541.035	424.247	610.338	687.967	655.201	687.398	594.181	879.211	500.574	565.478	755.271	575.357	502.761	436.35	443.422	653.992	614.947	410.6	604.281	593.934	529.231
b'1081176'	604.263	421.698	454.711	652.589	862.08	698.141	669.208	820.008	433.358	386.37	466.899	557.339	409.594	624.253	504.218	614.945	457.346	723.85	698.138	679.224	705.167	682.573	927.56	601.449	761.204	781.525	519.657	468.653	517.584	663.48	721.206	576.32	557.392	655.915	545.939	696.736
b'1081295'	627.432	563.531	582.188	727.992	925.721	697.241	669.496	807.873	546.033	306.22	528.272	547.966	725.712	667.321	497.403	744.288	443.587	684.074	738.744	547.066	716.087	691.866	964.418	717.151	740.759	788.38	581.433	326.163	535.038	617.6	798.9	706.798	527.034	663.759	345.885	670.067
b'1082196'	586.812	390.549	589.86	734.269	984.264	718.168	584.904	862.987	588.809	557.885	554.301	622.619	652.941	698.624	635.94	751.937	589.7	741.429	624.292	591.862	612.427	653.353	990.998	742.531	677.604	842.395	852.652	530.639	569.214	727.036	783.409	694.912	738.472	629.013	847.057	648.988
b'1082431'	454.635	420.935	357.956	579.5	601.962	629.963	460.463	684.012	421.634	234.127	367.578	349.018	270.946	375.848	388.334	594.159	444.924	583.312	549.586	508.02	549.729	559.067	724.3	508.32	584.577	687.515	437.522	365.663	439.305	440.143	518.722	508.246	551.374	553.321	466.723	511.817
b'1082440'	668.097	468.381	561.628	756.398	901.912	780.318	620.149	913.21	651.03	608.255	579.967	670.088	635.208	722.708	553.231	732.471	701.826	791.626	696.5	812.886	827.804	704.108	922.703	741.078	733.643	826.115	598.5	509.306	548.662	569.991	761.013	797.562	719.957	758.031	570.22	761.613
b'1082769'	606.4	576.856	507.813	790.346	881.165	744.046	616.243	862.663	577.797	402.739	598.832	547.499	456	608.251	677.642	733.206	587.753	755.85	679.269	666.234	712.174	753.477	910.031	685.968	697.195	684.268	671.439	383.596	532.144	594.886	742.976	680.819	402.924	616.632	731.893	654.59
b'1083677'	552.901	475.961	299.068	572.57	804.063	596.505	588.885	740.121	394.135	392.272	525.361	554.2	610.418	525.222	518.686	551.14	425.021	674.58	583.789	628.044	464.364	601.852	827.906	579.091	576.71	654.909	532.908	405.664	467.805	599.8	593.124	540.001	461.135	545.587	525.774	530.728
b'1084116'	478.11	318.085	326.829	621.809	689.587	615.953	593.857	728.781	462.261	475.386	403.606	372.457	591.443	510.899	533.483	530.363	436.682	542.997	513.553	403.565	568.886	607.581	755.77	565.926	682.62	715.003	440.801	475.683	432.789	467.924	664.491	528.054	489.985	542.877	574.423	508.418
b'1084184'	565.198	406.41	169.167	508.68	795.549	203.369	527.364	749.28	462.973	493.463	443.744	505.233	458.22	492.062	530.774	575.653	433.055	536.034	598.964	478.983	493.481	606.556	766.594	230.171	659.803	700.726	434.192	513.21	472.278	508.89	698.104	509.779	474.93	571.909	452.907	421.026
b'1086908'	91.8049	67.096	49.0404	96.2386	133.571	108.593	102.952	127.223	84.0681	58.0162	83.8791	93.727	95.7166	65.8831	94.4254	99.5182	56.1628	104.193	100.108	78.4481	88.9363	107.71	137.573	103.889	103.944	114.643	64.8117	69.2462	87.3889	71.663	117.047	88.4256	84.545	82.4008	97.3186	96.2232
b'1087372'	91.2108	72.5525	69.8354	93.1455	145.244	47.241	116.201	142.159	84.7044	67.7046	92.5524	72.3293	7.55848	81.7725	95.6851	119.287	81.7487	114.909	119.845	111.644	104.699	111.913	143.591	90.4878	111.333	102.566	68.1931	61.0254	84.8826	92.0042	19.3053	67.8262	84.29	109.452	69.0447	89.2885
b'1088547'	521.796	493.851	384.985	553.411	703.066	546.634	426.014	650.005	471.258	367.153	432.96	511.4	453.129	405.251	464.377	587.438	366.607	598.08	569.359	627.469	528.554	579.315	773.936	513.088	545.367	604.375	399.793	427.636	395.731	476.649	602.84	375.401	471.666	487.85	442.166	446.694
b'1089332'	644.332	460.438	569.23	674.571	948.179	791.314	723.8	772.247	526.543	378.166	535.73	746.213	824.926	755.937	629.929	637.062	697.961	742.412	622.684	701.608	668.707	739.806	962.406	741.482	768.746	748.392	602.435	489.555	527.811	665.812	825.648	579.362	499.486	592.244	711.414	741.644
b'1090065'	97.4718	58.298	63.8192	82.2915	150.453	126.845	76.4513	135.822	76.7784	71.2435	88.4608	84.5061	100.652	84.3978	96.7416	93.3383	68.8664	112.786	115.413	101.207	88.4564	104.897	153.184	122.343	104.982	135.183	93.5039	70.3106	93.9733	103.446	101.963	104.839	84.8941	111.972	82.454	76.1462
b'1091053'	619.276	537.81	547.569	735.682	847.299	726.641	719.378	818.08	568.119	425.216	529.661	664.861	622.845	590.34	550.726	644.477	651.445	763.583	679.865	714.475	622.144	664.926	912.926	683.64	771.697	808.543	521.859	691.401	565.261	693.146	765.768	632.81	416.221	557.733	670.814	597.159
b'1091066'	104.393	74.6943	97.5594	95.0045	154.861	122.411	110.81	141.876	106.244	44.0885	94.3153	97.067	129.081	105.089	91.1458	106.598	81.2831	116.059	118.755	121.597	105.996	97.3434	155.743	120.722	125.494	134.734	99.7119	93.6949	84.7469	113.291	135.335	98.3372	101.077	102.409	92.0919	105.063
b'1091747'	672.681	436.717	647.443	764.49	780.731	742.748	529.043	724.558	611.349	421.213	535.329	513.769	638.831	720.244	668.825	620.522	511.405	717.28	691.29	665.833	766.142	727.124	892.296	751.686	591.734	785.544	644.705	635.831	614.889	615.203	658.336	650.771	568.659	603.466	589.133	545.552
b'1092645'	740.999	483.94	402.012	711.732	796.404	763.273	642.895	846.691	495.311	597.001	425.634	605.136	585.366	618.44	664.958	659.928	706.163	706.312	606.68	703.193	715.713	679.608	923.989	770.122	687.508	822.358	735.213	492.986	535.383	538.214	692.504	720.591	680.791	584.212	553.373	630.561
b'1092676'	502.47	442.779	442.244	594.877	733.226	593.686	494.226	652.709	390.192	429.424	463.821	459.745	646.44	539.907	409.15	567.824	470.875	620.826	493.635	582.184	469.562	532.964	754.446	567.192	615.019	598.529	441.816	400.082	481.261	466.939	674.804	466.357	376.854	550.438	444.07	410.435
b'1093145'	445.721	387.995	463.524	542.921	656.23	534.843	479.983	669.224	458.78	387.452	356.516	595.523	510.65	424.548	473.257	482.939	369.195	509.619	468.861	473.8	537.509	494.32	730.744	449.937	555.825	588.642	543.177	481.6	422.615	497.528	629.366	404.267	418.053	467.681	520.423	441.346
b'1093857'	567.226	303.456	463.547	513.144	577.226	360.935	497.25	672.546	467.414	344.703	418.871	536.19	154.039	355.463	388.763	583.881	351.7	612.026	490.523	544.691	566.066	593.568	571.397	527.136	509.649	651.25	420.824	467.988	387.264	495.967	309.948	393.573	435.944	535.464	406.4	356.321
b'1093969'	694.787	483.288	615.675	686.14	890.146	739.502	651.473	831.942	645.509	552.585	609.77	573.546	599.043	641.323	563.555	659.437	483.294	733.261	636.041	626.377	685.035	677.471	913.783	719.129	752.144	787.09	543.051	521.746	537.407	670.58	723.833	648.495	554.386	621.482	690.69	670.765
b'1095105'	743.709	401.892	485.541	753.077	887.222	694.383	640.719	800.498	676.485	452.81	503.464	478.889	672.771	635.347	601.899	639.253	552.604	666.818	628.722	581.719	772.202	652.629	882.532	659.456	688.218	740.363	631.122	571.818	559.693	726.216	746.164	586.241	472.178	602.437	652.344	671.93
b'1095681'	589.196	528.839	416.67	592.497	895.368	719.285	685.745	813.701	598.467	584.515	567.04	478.231	744.208	537.613	559.944	624.615	536.613	726.725	642.419	557.613	610.855	735.843	916.908	671.059	665.53	796.286	511.105	590.371	473.852	641.373	835.23	559.406	496.443	703.728	453.537	518.63
b'1096594'	423.172	373.714	238.867	530.531	741.955	605.516	554.879	681.311	494.133	387.204	415.225	424.201	647.984	389.416	441.631	534.76	354.213	577	531.426	545.672	508.735	607.277	790.692	570.384	499.25	668.408	443.396	402.695	397.928	478.777	591.911	466.169	343.206	532.307	448.316	443.534
b'1097237'	529.573	419.953	489.304	601.478	712.056	603.469	493.017	703.479	521.32	449.514	472.868	522.624	633.069	573.284	458.109	520.584	403.545	658.006	558.05	674.904	466.143	509.287	738.321	555.781	538.523	632.852	515.184	523.392	395.397	571.765	614.127	562.005	441.095	455.52	520.03	522.765
b'1097981'	508.614	368.868	346.844	496.525	770.236	506.426	494.81	715.513	490.932	381.689	463.004	441.877	497.781	496.515	545.57	555.355	434.993	641.72	579.619	555.645	599.733	579.076	814.986	503.351	620.765	610.426	503.722	326.328	483.791	535.908	638.048	694.403	508.962	644.378	399.51	547.174
b'1098168'	61.1793	64.8051	64.6733	89.5655	121.591	103.982	87.9719	109.669	64.5137	70.7013	64.716	95.1642	83.6055	81.2202	84.2927	76.4486	62.6517	106.664	93.6671	73.2961	81.5345	89.6045	127.93	100.811	82.2083	98.3937	67.4414	69.8506	63.9484	89.168	98.2074	80.7145	69.9076	71.5055	73.9802	94.894
b'1098756'	669.074	361.993	369.226	698.036	532.389	150.986	555.975	726.786	530.895	477.06	522.046	645.679	187.877	640.28	500.498	547.907	525.007	623.358	601.016	581.559	675.383	630.609	760.242	125.576	601.213	672.401	597.04	494.99	492.617	568.693	454.177	556.581	520.297	609.746	571.484	651.096
b'1098801'	538.547	417.189	537.84	550.6	758.499	697.138	624.677	659.62	490.635	461.507	435.465	379.034	562.615	507.505	467.587	593.508	435.491	686.241	601.118	589.479	464.397	557.763	838.053	705.486	513.65	672.691	570.843	359.065	469.989	487.839	636.008	406.096	452.112	472.439	511.461	591.269
b'1099507'	580.128	426.574	459.879	581.278	671.867	594.568	599.002	689.283	478.556	401.678	466.398	617.873	567.234	493.971	359.055	613.222	459.39	653.275	568.734	509.545	569.735	555.063	767.816	543.598	633.905	663.51	495.73	492.779	502.52	521.375	540.004	568.933	468.001	641.226	565.271	550.284
b'1099911'	516.727	337.327	450.891	503.188	743.997	576.231	545.417	713.41	495.649	473.262	494.797	477.646	269.907	376.345	464.155	451.805	438.56	574.436	609.098	558.725	459.133	563.645	787.908	563.901	577.729	664.291	424.312	399.681	428.386	381.311	479.747	462.28	449.42	569.998	497.639	578.287
b'1100360'	477.393	399.698	477.715	690.986	826.779	607.515	638.631	821.06	637.932	397.864	542.508	523.958	395.376	546.781	554.167	718.246	461.173	603.101	614.904	498.064	488.312	601.24	875.739	445.093	670.26	646.839	508.334	452.86	484.719	711.493	545.966	590.272	408.493	544.314	522.918	525.453
b'1100376'	507.632	515.395	640.811	628.822	980.756	807.02	651.948	829.559	502.127	567.175	608.271	578.067	770.403	649.77	541.435	688.11	738.119	722.695	710.147	716.713	819.352	729.409	981.757	766.485	685.101	761.861	576.853	567.399	554.097	622.327	829.043	681.416	651.168	702.003	632.453	675.609
b'1100383'	583.72	605.619	453.763	519.411	516.155	486.005	564.121	726.431	411.954	442.701	487.431	396.964	76.3503	522.487	533.866	591.752	426.712	700.565	641.49	684.286	559.266	635.227	848.234	556.028	643.665	660.408	410.642	287.282	479.073	597.435	228.414	585.418	451.912	450.795	632.456	567.113
b'1100500'	529.909	448.983	271.669	628.642	850.615	643.456	531.584	750.274	410.127	503.519	433.224	505.498	622.987	467.277	362.57	540.765	418.349	642.287	603.147	542.445	561.264	578.469	827.026	642.414	440.182	731.824	498.193	327.582	461.405	417.226	710.112	560.695	397.411	569.399	491.27	608.084
b'1100593'	477.719	330.828	434.044	506.68	771.376	599.203	552.056	747.623	379.386	406.697	434.764	515.462	454.548	428.968	460.232	605.951	503.351	621.857	575.558	480.541	432.586	666.496	792.887	534.519	604.804	653.24	460.298	458.048	396.753	449.897	573.446	501.652	421.943	554.96	464.303	569.611
b'1100614'	558.049	361.827	397.213	580.32	737.62	620.439	486.382	735.721	491.858	554.96	454.928	499.04	588.959	539.206	473.953	646.146	525.029	674.712	555.805	596.264	655.028	571.3	783.809	634.785	651.052	684.67	554.562	519.666	446.139	609.082	695.333	612.889	501.33	540.367	519.035	603.272
b'1100925'	596.648	351.963	536.756	686.083	756.757	662.456	552.053	790.015	463.742	502.267	498.642	544.41	484.106	539.477	546.302	598.847	335.806	662.516	646.796	618.169	482.42	615.636	807.993	627.237	621.619	620.59	596.022	630.076	455.992	541.735	687.914	552.414	525.391	570.292	569.59	667.938
b'1101419'	355.951	383.016	429.523	592.23	718.998	687.557	546.669	664.119	453.294	323.575	365.996	465.906	385.747	413.217	456.599	511.815	409.859	552.881	662.203	575.38	539.14	523.517	810.92	600.163	447.946	645.078	484.21	440.358	368.73	499.09	508.646	421.398	416.592	538.88	451.748	423.906
b'1101572'	565.57	480.483	419.99	430.249	733.698	283.235	544.623	677.844	562.307	355.564	546.653	534.451	157.991	456.717	386.624	576.373	299.309	624.876	675.761	682.166	506.023	494.806	772.328	211.06	599.74	621.841	496.765	343.447	520.566	521.97	394.504	552.574	509.384	536.571	416.971	517.37
b'1102320'	455.51	368.45	501.428	717.082	690.11	670.768	641.698	774.825	549.508	361.882	445.873	552.318	747.887	608.948	470.215	647.048	529.807	676.972	554.241	657.787	613.623	653.182	828.007	591.204	608.539	745.625	585.527	466.289	465.969	678.907	773.1	696.182	513.438	629.737	641.865	581.377
b'1103199'	570.583	417.543	340.824	581.438	719.341	681.298	598.606	700.758	413.166	321.468	423.613	588.168	441	547.701	433.752	607.174	546.351	667.799	597.18	548.829	547.008	610.228	814.066	666.571	519.007	686.707	476.638	429.229	409.582	483.064	605.182	561.681	526.39	566.747	605.162	537.512
b'1103342'	531.456	458.768	193.112	534.451	852.709	706.108	546.663	762.403	470.828	380.111	491.407	381.932	573.088	437.938	505.938	596.958	398.947	526.959	593.538	550.437	412.652	578.963	850.237	692.715	454.654	652.77	363.475	495.957	461.393	621.275	702.734	517.64	482.803	600.169	559.281	465.654
b'1103452'	578.131	431.39	398.879	651.58	853.457	639.407	553.368	819.745	547.062	349.634	505.745	475.445	750.828	672.336	633.306	656.758	529.448	692.354	597.676	636.921	554.407	628.833	860.871	632.024	668.783	747.775	601.546	483.107	550.886	605.891	759.875	578.697	399.022	596.684	727.03	601.689
b'1103770'	75.6326	43.389	37.61	93.4311	133.748	124.001	100.943	134.364	59.0317	62.7405	76.443	74.0345	101.896	104.534	85.7975	109.013	61.9352	108.224	118.463	98.0799	71.5053	121.99	148.341	117.045	101.694	119.44	59.3574	77.1974	79.6392	86.8648	117.397	102.914	81.4149	85.5323	75.0286	90.2866
b'1103794'	568.741	398.301	356.697	597.181	858.652	707.899	557.143	789.909	537.678	486.605	544.858	627.519	581.623	619.349	495.112	601.882	500.559	610.033	589.292	546.878	670.054	669.399	858.646	696.43	591.736	705.867	596.664	550.015	554.703	622.37	722.252	563.25	490.895	522.244	573.014	616.055
b'1103895'	633.355	556.458	624.228	622.145	979.023	832.5	682.52	908.105	628.21	480.87	583.133	645.694	730.718	536.651	550.11	690.932	563.06	740.802	747.147	763.269	445.019	690.059	979.505	756.431	820.037	802	450.567	639.574	561.868	608.914	789.398	629.639	560.927	672.878	644.752	656.423
b'1104168'	548.38	433.327	303.977	595.987	808.348	707.347	534.562	711.953	416.638	502.96	422.13	438.635	676.169	560.894	539.792	583.332	572.594	623.605	586.387	632.628	415.537	609.027	817.962	668.093	662.82	704.518	477.049	394.446	412.92	662.595	748.025	653.296	500.617	477.12	603.355	531.069
b'1104252'	582.147	484.507	621.674	683.044	769.161	676.794	700.834	801.827	462.201	462.387	578.187	495.503	611.095	552.622	503.998	614.604	405.124	713.023	641.524	585.152	707.029	721.148	867.279	594.669	686.33	701.893	526.966	510.721	529.3	523.909	753.709	593.694	418.958	712.367	457.721	655.672
b'1105007'	509.175	539.384	434.455	400.973	418.383	521.772	503.116	753.398	386.617	372.823	441.267	564.728	392.401	371.344	399.866	627.1	329.22	581.619	603.857	443.146	585.091	599.168	783.041	557.926	610.964	628.917	601.68	293.646	459.214	487.776	640.988	386.175	425.197	565.151	538.449	480.758
b'1106024'	558.073	498.091	577.167	685.495	843.743	650.933	604.96	777.833	510.595	526.714	626.498	499.468	523.154	651.201	495.772	562.154	629.284	634.661	617.531	478.925	676.279	624.573	860.97	570.257	634.291	729.592	666.143	530.548	474.101	571.973	662.952	601.531	368.851	614.461	517.855	550.166
b'1106722'	531.697	426.328	448.526	638.474	817.602	648.122	542.059	704.509	468.854	464.977	538.136	450.447	730.293	576.689	510.012	622.972	553.747	612.276	514.761	624.548	664.998	671.747	815.719	639.169	654.071	639.661	606.198	455.941	575.062	605.586	735.375	577.87	546.489	691.163	676.114	554.188
b'1108299'	527.088	432.688	367.21	558.244	782.387	648.072	475.731	742.25	462.29	360.217	595.589	512.761	567.798	547.43	529.55	561.684	325.905	609.051	627.566	492.918	602.804	533.082	792.716	652.409	633.287	697.687	401.051	410.281	411.319	484.726	694.369	508.304	522.185	569.454	615.71	574.78
b'1108619'	514.713	436.044	530.948	656.556	829.548	622.779	552.772	817.07	482.734	349.688	526.498	478.947	646.296	525.928	600.738	598.116	560.431	621.091	601.196	633.605	628.143	642.11	869.333	649.845	638.094	749.963	575.508	556.286	570.457	410.671	699.679	609.128	551.136	558.878	546.117	616.345
b'1109303'	478.11	318.085	326.829	621.809	689.587	615.953	593.857	728.781	462.261	475.386	403.606	372.457	591.443	510.899	533.483	530.363	436.682	542.997	513.553	403.565	568.886	607.581	755.77	565.926	682.62	715.003	440.801	475.683	432.789	467.924	664.491	528.054	489.985	542.877	574.423	508.418
b'1110556'	472.934	409.728	432.377	605.013	876.409	687.071	555.217	757.045	580.455	465.305	460.369	518.036	289.551	557.91	373.264	472.339	534.058	667.955	660.598	484.668	424.939	734.715	890.985	669.019	624.735	709.767	431.75	358.077	503.64	514.866	262.595	586.896	423.411	630.175	662.764	529.353
b'1110997'	290.218	332.678	370.957	511.55	551.589	278.904	450.534	726.88	426.682	368.47	647.737	377.721	159.263	542.638	455.862	470.049	430.562	557.081	553.966	592.095	624.356	514.958	736.587	115.836	638.631	677.806	492.056	550.186	396.16	473.179	158.368	594.981	320.457	480.009	554.895	580.219
b'1111445'	462.619	291.445	497.114	588.429	747.615	616.509	440.887	676.663	392.719	358.888	478.085	540.11	256.396	512.295	593.964	607.317	515.272	572.958	612.201	404.363	387.582	601.853	764.492	626.982	420.007	570.183	558.703	491.604	496.195	441.958	385.957	397.347	403.07	551.272	462.556	465.109
b'1112521'	563.676	409.304	348.444	636.036	768.506	667.387	527.943	786.455	563.219	394.474	466.448	524.844	633.002	555.701	556.825	528.561	526.374	645.362	580.916	508.031	550.988	595.752	848.168	628.126	667.817	722.895	517.679	290.692	451.498	523.676	750.232	484.908	437.723	567.668	508.168	537.699
b'1113589'	727.169	545.149	607.04	769.634	913.022	740.214	622.982	811.323	658.819	620.284	534.452	607.174	683.341	717.818	688.687	745.552	657.468	685.65	672.306	611.305	696.424	779.966	938.301	723.867	792.933	740.4	673.498	664.39	627.768	596.03	793.965	721.289	628.941	780.156	798.228	727.168
b'1113956'	651.052	521.361	579.606	625.665	823.1	685.483	619.817	790.013	425.123	523.659	455.977	562.057	483.97	513.755	547.196	580.943	418.064	648.866	681.027	671.5	633.423	669.054	811.516	660.893	669.142	770.059	670.411	450.424	463.998	518.384	639.996	616.616	462.897	609.022	558.259	656.839
b'1114571'	595.591	498.647	498.111	698.65	832.241	711.925	584.13	769.827	603.845	443.045	408.727	522.388	593.455	628.624	602.791	645.312	562.319	647.579	564.551	615.061	636.978	598.961	819.093	675.897	647.929	706.642	620.535	465.626	522.159	426.321	653.496	602.481	527.55	551.5	600.614	498.333
[truncated: 9,713 more rows]
